# Supplementary material for: New contributions to Diatrypaceae from karst areas in China
Source: MycoKeys. 2021 Aug 20;83:1–37. doi: 10.3897/mycokeys.83.68926 (PMC8397698; doi:10.3897/mycokeys.83.68926)
Supplement: XML Treatment for Pseudodiatrype [file mycokeys.83.68926-treatment3.xml]

<!DOCTYPE tp:taxon-treatment
  PUBLIC "-//TaxonX//DTD Taxonomic Treatment Publishing DTD v0 20100105//EN" "tax-treatment-NSO.dtd">
<tp:taxon-treatment xmlns:tp="http://www.plazi.org/taxpub"><tp:treatment-meta><kwd-group><label>Taxon classification</label><kwd><named-content xmlns:xlink="http://www.w3.org/1999/xlink" content-type="kingdom">Fungi</named-content></kwd><kwd><named-content xmlns:xlink="http://www.w3.org/1999/xlink" content-type="order">Xylariales</named-content></kwd><kwd><named-content xmlns:xlink="http://www.w3.org/1999/xlink" content-type="family">Diatrypaceae</named-content></kwd></kwd-group><mixed-citation publication-type="journal"><person-group><name><surname>Long</surname><given-names>Sihan</given-names></name><name><surname>Liu</surname><given-names>Lili</given-names></name><name><surname>Pi</surname><given-names>Yinhui</given-names></name><name><surname>Wu</surname><given-names>Youpeng</given-names></name><name><surname>Lin</surname><given-names>Yan</given-names></name><name><surname>Zhang</surname><given-names>Xu</given-names></name><name><surname>Long</surname><given-names>Qingde</given-names></name><name><surname>Kang</surname><given-names>Yingqian</given-names></name><name><surname>Kang</surname><given-names>Jichuan</given-names></name><name><surname>Wijayawardene</surname><given-names>Nalin N.</given-names></name><name><surname>Wang</surname><given-names>Feng</given-names></name><name><surname>Shen</surname><given-names>Xiangchun</given-names></name><name><surname>Li</surname><given-names>Qirui</given-names></name></person-group><article-title>New contributions to <tp:taxon-name><tp:taxon-name-part taxon-name-part-type="genus" reg="Diatrypaceae">Diatrypaceae</tp:taxon-name-part></tp:taxon-name> from karst areas in China</article-title><source>MycoKeys</source><day>20</day><month>8</month><year>2021</year><volume>83</volume><fpage>1</fpage><lpage>37</lpage><pub-id pub-id-type="doi">10.3897/mycokeys.83.68926</pub-id></mixed-citation></tp:treatment-meta><tp:nomenclature><tp:taxon-name>
              <object-id xmlns:xlink="http://www.w3.org/1999/xlink" content-type="arpha" xlink:type="simple">0A1D8CCD-7E56-5FB2-B935-86DBE143A32F</object-id>
              <tp:taxon-name-part taxon-name-part-type="genus" reg="Pseudodiatrype">Pseudodiatrype</tp:taxon-name-part>
              <object-id xmlns:xlink="http://www.w3.org/1999/xlink" content-type="mycobank" xlink:type="simple">839658</object-id>
            </tp:taxon-name><tp:taxon-authority>S.H. Long &amp; Q.R. Li</tp:taxon-authority><tp:taxon-status xmlns:xlink="http://www.w3.org/1999/xlink" xlink:type="simple">gen. nov.</tp:taxon-status></tp:nomenclature><tp:treatment-sec sec-type="etymology" id="SECID0ER6DI"><title>Etymology.</title><p>Refers to this genus resembling <italic><tp:taxon-name><tp:taxon-name-part taxon-name-part-type="genus" reg="Diatrype">Diatrype</tp:taxon-name-part></tp:taxon-name></italic> in morphology, but it is phylogenetically distinct.</p></tp:treatment-sec><tp:treatment-sec sec-type="type species" id="SECID0E56DI"><title>Type species.</title><p><italic><tp:taxon-name><tp:taxon-name-part taxon-name-part-type="genus" reg="Pseudodiatrype">Pseudodiatrype</tp:taxon-name-part><tp:taxon-name-part taxon-name-part-type="species" reg="hainanensis">hainanensis</tp:taxon-name-part></tp:taxon-name></italic> S. H. Long &amp; Q.R. Li sp. nov.</p></tp:treatment-sec><tp:treatment-sec sec-type="description" id="SECID0EQAAK"><title>Description.</title><p><italic>Saprobic</italic> on decaying branches of an unidentified plant. <bold>Sexual morph</bold>: <italic>Stromata</italic> scattered or aggregated on host, wart-like, pustulate, visible as black, rounded to irregular in shape on host surface, erumpent through host bark, 5–20 ascomata immersed in one stroma. <italic>Endostroma</italic> consists of outer layer of black, small, dense, thin parenchymal cells and inner layer of white, large, loose parenchymal cells, thin, pale yellow, powdery near margin of the black cells. <italic>Ostiole</italic> opening through host bark and appearing as black spots, separately, papillate or apapillate, central. <italic>Perithecium</italic> immersed in stroma, globose to subglobose, glabrous, with cylindrical neck, brevicollous or longicollous. <italic>Peridium</italic> is composed of an outer layer of dark brown to black, thin-walled cells, arranged in <italic>textura angularis</italic>, the inner layer of hyaline thin-walled cells of <italic>textura angularis</italic>. <italic>Asci</italic> 8-spored, unitunicate, clavate, long-stalked, apically rounded, apical rings inamyloid. <italic>Ascospores</italic> irregularly arranged, allantoid, slightly or moderately curved, smooth, subhyaline, aseptate, usually with two oil droplets. <bold>Asexual morph</bold>: undetermined.</p></tp:treatment-sec><tp:treatment-sec sec-type="notes" id="SECID0ETBAK"><title>Note.</title><p>The genus <italic><tp:taxon-name><tp:taxon-name-part taxon-name-part-type="genus" reg="Pseudodiatrype">Pseudodiatrype</tp:taxon-name-part></tp:taxon-name></italic> is introduced to accommodate the new collection made from Hainan Province of China and typified by <italic><tp:taxon-name><tp:taxon-name-part taxon-name-part-type="genus" reg="Pseudodiatrype">Pseudodiatrype</tp:taxon-name-part><tp:taxon-name-part taxon-name-part-type="species" reg="hainanensis">hainanensis</tp:taxon-name-part></tp:taxon-name></italic>. <italic><tp:taxon-name><tp:taxon-name-part taxon-name-part-type="genus" reg="Pseudodiatrype">Pseudodiatrype</tp:taxon-name-part></tp:taxon-name></italic> is monotypic and, morphologically, resembles <italic><tp:taxon-name><tp:taxon-name-part taxon-name-part-type="genus" reg="Diatrype">Diatrype</tp:taxon-name-part></tp:taxon-name></italic> and <italic><tp:taxon-name><tp:taxon-name-part taxon-name-part-type="genus" reg="Allodiatrype">Allodiatrype</tp:taxon-name-part></tp:taxon-name></italic> Konta &amp; K.D. Hyde. However, <italic><tp:taxon-name><tp:taxon-name-part taxon-name-part-type="genus" reg="Pseudodiatrype">Pseudodiatrype</tp:taxon-name-part></tp:taxon-name></italic> can be distinguished from <italic><tp:taxon-name><tp:taxon-name-part taxon-name-part-type="genus" reg="Diatrype">Diatrype</tp:taxon-name-part></tp:taxon-name></italic> by its 5–20 ascomata immersed in a stroma, while the stroma of species of <italic><tp:taxon-name><tp:taxon-name-part taxon-name-part-type="genus" reg="Diatrype">Diatrype</tp:taxon-name-part></tp:taxon-name></italic> is distributed over large areas, sometimes covering the surface of the host (<xref ref-type="bibr" rid="B63">Vasilyeva and Ma 2014</xref>; <xref ref-type="bibr" rid="B27">Konta et al. 2020</xref>). <italic><tp:taxon-name><tp:taxon-name-part taxon-name-part-type="genus" reg="Pseudodiatrype">Pseudodiatrype</tp:taxon-name-part></tp:taxon-name></italic> differs from <italic><tp:taxon-name><tp:taxon-name-part taxon-name-part-type="genus" reg="Alloiatrype">Alloiatrype</tp:taxon-name-part></tp:taxon-name></italic> by having its 5–20 ascomata immersed in a stroma, whereas the stroma of <italic><tp:taxon-name><tp:taxon-name-part taxon-name-part-type="genus" reg="Allodiatrype">Allodiatrype</tp:taxon-name-part></tp:taxon-name></italic> has only 1–10 ascomata. Moreover, the endostroma of <italic><tp:taxon-name><tp:taxon-name-part taxon-name-part-type="genus" reg="Allodiatrype">Allodiatrype</tp:taxon-name-part></tp:taxon-name></italic> is composed of dark brown outer layer cells and yellow inner layer cells (<xref ref-type="bibr" rid="B27">Konta et al. 2020</xref>), which are different from the endostroma of <italic><tp:taxon-name><tp:taxon-name-part taxon-name-part-type="genus" reg="Pseudodiatrype">Pseudodiatrype</tp:taxon-name-part></tp:taxon-name></italic> having black outer and inner cells surrounded by powdery, pale yellow cells. In addition, the sizes of stroma and ascospores are different from species of <italic><tp:taxon-name><tp:taxon-name-part taxon-name-part-type="genus" reg="Diatrype">Diatrype</tp:taxon-name-part></tp:taxon-name></italic> and <italic><tp:taxon-name><tp:taxon-name-part taxon-name-part-type="genus" reg="Allodiatrype">Allodiatrype</tp:taxon-name-part></tp:taxon-name></italic> (Table <xref ref-type="table" rid="T2">2</xref>). In the phylogenetic analyses, species of <italic><tp:taxon-name><tp:taxon-name-part taxon-name-part-type="genus" reg="Pseudodiatrype">Pseudodiatrype</tp:taxon-name-part></tp:taxon-name></italic> appeared in a separate branch which is distinct from other genera within <italic><tp:taxon-name><tp:taxon-name-part taxon-name-part-type="genus" reg="Diatrypaceae">Diatrypaceae</tp:taxon-name-part></tp:taxon-name></italic> (Fig. <xref ref-type="fig" rid="F1">1</xref>), thus, justifying the erection of the new genus <italic><tp:taxon-name><tp:taxon-name-part taxon-name-part-type="genus" reg="Pseudodiatrype">Pseudodiatrype</tp:taxon-name-part></tp:taxon-name></italic>.</p></tp:treatment-sec><tp:treatment-sec><!--Section generated to contain objects referenced in tp:taxon-treatment.--><table-wrap id="T2" position="float" orientation="portrait"><label>Table 2.</label><caption><p>The dimensions of the present species and some related species of <italic><tp:taxon-name><tp:taxon-name-part taxon-name-part-type="genus" reg="Diatrype">Diatrype</tp:taxon-name-part></tp:taxon-name></italic> and <italic><tp:taxon-name><tp:taxon-name-part taxon-name-part-type="genus" reg="Allodiatrype">Allodiatrype</tp:taxon-name-part></tp:taxon-name></italic>.</p></caption><table id="TID0EZYFK" rules="all"><tbody><tr><th rowspan="2" colspan="1">Species name</th><th rowspan="1" colspan="3">Stromata</th><th rowspan="1" colspan="3">Asci</th><th rowspan="1" colspan="2">Ascospores</th><th rowspan="2" colspan="1">Reference</th></tr><tr><th rowspan="1" colspan="1">Length (mm)</th><th rowspan="1" colspan="1">Wide (mm)</th><th rowspan="1" colspan="2">Length (μm)</th><th rowspan="1" colspan="1">Wide (μm)</th><th rowspan="1" colspan="2">Length (μm)</th><th rowspan="1" colspan="1">Wide (μm)</th></tr><tr><td rowspan="1" colspan="1">
                  <italic><tp:taxon-name>
                      <tp:taxon-name-part taxon-name-part-type="genus" reg="Allodiatrype">Allodiatrype</tp:taxon-name-part>
                      <tp:taxon-name-part taxon-name-part-type="species" reg="arengae">arengae</tp:taxon-name-part>
                    </tp:taxon-name></italic>
                </td><td rowspan="1" colspan="1">0.69–0.94</td><td rowspan="1" colspan="1">0.37–0.93</td><td rowspan="1" colspan="2">54–109</td><td rowspan="1" colspan="1">6–10</td><td rowspan="1" colspan="2">7–10</td><td rowspan="1" colspan="1">2–3</td><td rowspan="1" colspan="1">
                  <xref ref-type="bibr" rid="B27">Konta et al. (2020)</xref>
                </td></tr><tr><td rowspan="1" colspan="1">
                  <italic><tp:taxon-name>
                      <tp:taxon-name-part taxon-name-part-type="genus" reg="Allodiatrype">A.</tp:taxon-name-part>
                      <tp:taxon-name-part taxon-name-part-type="species" reg="elaeidicola">elaeidicola</tp:taxon-name-part>
                    </tp:taxon-name></italic>
                </td><td rowspan="1" colspan="1">1.2–2.8</td><td rowspan="1" colspan="1">0.9–1.66</td><td rowspan="1" colspan="2">60–91</td><td rowspan="1" colspan="1">4–7</td><td rowspan="1" colspan="2">8–10</td><td rowspan="1" colspan="1">1.5–3</td><td rowspan="1" colspan="1">
                  <xref ref-type="bibr" rid="B27">Konta et al. (2020)</xref>
                </td></tr><tr><td rowspan="1" colspan="1">
                  <italic><tp:taxon-name>
                      <tp:taxon-name-part taxon-name-part-type="genus" reg="Allocryptovalsa">A.</tp:taxon-name-part>
                      <tp:taxon-name-part taxon-name-part-type="species" reg="elaeidis">elaeidis</tp:taxon-name-part>
                    </tp:taxon-name></italic>
                </td><td rowspan="1" colspan="1">0.47–0.86</td><td rowspan="1" colspan="1">0.44–0.71</td><td rowspan="1" colspan="2">56–95</td><td rowspan="1" colspan="1">9–11</td><td rowspan="1" colspan="2">8–10</td><td rowspan="1" colspan="1">1.5–3</td><td rowspan="1" colspan="1">
                  <xref ref-type="bibr" rid="B27">Konta et al. (2020)</xref>
                </td></tr><tr><td rowspan="1" colspan="1">
                  <italic><tp:taxon-name>
                      <tp:taxon-name-part taxon-name-part-type="genus" reg="Allodiatrype">A.</tp:taxon-name-part>
                      <tp:taxon-name-part taxon-name-part-type="species" reg="thailandica">thailandica</tp:taxon-name-part>
                    </tp:taxon-name></italic>
                </td><td rowspan="1" colspan="1">NA</td><td rowspan="1" colspan="1">1–2</td><td rowspan="1" colspan="2">55–80</td><td rowspan="1" colspan="1">5–7</td><td rowspan="1" colspan="2">3.8–6.9</td><td rowspan="1" colspan="1">1–1.4</td><td rowspan="1" colspan="1">
                  <xref ref-type="bibr" rid="B28">Li et al. (2016)</xref>
                </td></tr><tr><td rowspan="1" colspan="1">
                  <italic><tp:taxon-name>
                      <tp:taxon-name-part taxon-name-part-type="genus" reg="Diatrype">Diatrype</tp:taxon-name-part>
                      <tp:taxon-name-part taxon-name-part-type="species" reg="acericola">acericola</tp:taxon-name-part>
                    </tp:taxon-name></italic>
                </td><td rowspan="1" colspan="1">1–2</td><td rowspan="1" colspan="1">1–1.5</td><td rowspan="1" colspan="2">23–27</td><td rowspan="1" colspan="1">5–7</td><td rowspan="1" colspan="2">7.5–9</td><td rowspan="1" colspan="1">0.9–1.1</td><td rowspan="1" colspan="1">
                  <xref ref-type="bibr" rid="B63">Vasilyeva and Ma (2014)</xref>
                </td></tr><tr><td rowspan="1" colspan="1">
                  <italic><tp:taxon-name>
                      <tp:taxon-name-part taxon-name-part-type="genus" reg="Diatrypella">D.</tp:taxon-name-part>
                      <tp:taxon-name-part taxon-name-part-type="species" reg="albopruinosa">albopruinosa</tp:taxon-name-part>
                    </tp:taxon-name></italic>
                </td><td rowspan="1" colspan="1">0.5–1 diam.</td><td rowspan="1" colspan="1">0.5–1 diam</td><td rowspan="1" colspan="2">40–60</td><td rowspan="1" colspan="1">10–15</td><td rowspan="1" colspan="2">12–15</td><td rowspan="1" colspan="1">3.5–4</td><td rowspan="1" colspan="1">
                  <xref ref-type="bibr" rid="B63">Vasilyeva and Ma (2014)</xref>
                </td></tr><tr><td rowspan="1" colspan="1">
                  <italic><tp:taxon-name>
                      <tp:taxon-name-part taxon-name-part-type="genus" reg="Diatrype">D.</tp:taxon-name-part>
                      <tp:taxon-name-part taxon-name-part-type="species" reg="bullata">bullata</tp:taxon-name-part>
                    </tp:taxon-name></italic>
                </td><td rowspan="1" colspan="1">2–7 diam.</td><td rowspan="1" colspan="1">2–7 diam</td><td rowspan="1" colspan="2">25–30</td><td rowspan="1" colspan="1">5–7</td><td rowspan="1" colspan="2">7.5–9</td><td rowspan="1" colspan="1">Very thin</td><td rowspan="1" colspan="1">
                  <xref ref-type="bibr" rid="B63">Vasilyeva and Ma (2014)</xref>
                </td></tr><tr><td rowspan="1" colspan="1">
                  <italic><tp:taxon-name>
                      <tp:taxon-name-part taxon-name-part-type="genus" reg="Diatrype">D.</tp:taxon-name-part>
                      <tp:taxon-name-part taxon-name-part-type="species" reg="disciformis">disciformis</tp:taxon-name-part>
                    </tp:taxon-name></italic>
                </td><td rowspan="1" colspan="1">NA</td><td rowspan="1" colspan="1">NA</td><td rowspan="1" colspan="2">75–115</td><td rowspan="1" colspan="1">NA</td><td rowspan="1" colspan="2">5–9</td><td rowspan="1" colspan="1">1.5–2</td><td rowspan="1" colspan="1">
                  <xref ref-type="bibr" rid="B50">Senanayake et al. (2015)</xref>
                </td></tr><tr><td rowspan="1" colspan="1">
                  <italic><tp:taxon-name>
                      <tp:taxon-name-part taxon-name-part-type="genus" reg="Diatrype">D.</tp:taxon-name-part>
                      <tp:taxon-name-part taxon-name-part-type="species" reg="enteroxantha">enteroxantha</tp:taxon-name-part>
                    </tp:taxon-name></italic>
                </td><td rowspan="1" colspan="1">NA</td><td rowspan="1" colspan="1">1–3.5</td><td rowspan="1" colspan="2">18–28.5</td><td rowspan="1" colspan="1">5–9</td><td rowspan="1" colspan="2">7–10</td><td rowspan="1" colspan="1">1.5–2.5</td><td rowspan="1" colspan="1">
                  <xref ref-type="bibr" rid="B9">de Almeida et al. (2016)</xref>
                </td></tr><tr><td rowspan="1" colspan="1">
                  <italic><tp:taxon-name>
                      <tp:taxon-name-part taxon-name-part-type="genus" reg="Diatrypella">D.</tp:taxon-name-part>
                      <tp:taxon-name-part taxon-name-part-type="species" reg="hypoxyloides">hypoxyloides</tp:taxon-name-part>
                    </tp:taxon-name></italic>
                </td><td rowspan="1" colspan="1">NA</td><td rowspan="1" colspan="1">NA</td><td rowspan="1" colspan="2">20–25</td><td rowspan="1" colspan="1">4–6</td><td rowspan="1" colspan="2">4–6</td><td rowspan="1" colspan="1">Very thin</td><td rowspan="1" colspan="1">
                  <xref ref-type="bibr" rid="B63">Vasilyeva and Ma (2014)</xref>
                </td></tr><tr><td rowspan="1" colspan="1">
                  <bold><italic><tp:taxon-name>
                        <tp:taxon-name-part taxon-name-part-type="genus" reg="Diatrype">D.</tp:taxon-name-part>
                        <tp:taxon-name-part taxon-name-part-type="species" reg="lancangensis">lancangensis</tp:taxon-name-part>
                      </tp:taxon-name></italic></bold>
                </td><td rowspan="1" colspan="1">
                  <bold>NA</bold>
                </td><td rowspan="1" colspan="1">
                  <bold>NA</bold>
                </td><td rowspan="1" colspan="2">
                  <bold>90.5–160.5</bold>
                </td><td rowspan="1" colspan="1">
                  <bold>7–15</bold>
                </td><td rowspan="1" colspan="2">
                  <bold>11–18.5</bold>
                </td><td rowspan="1" colspan="1">
                  <bold>2–4</bold>
                </td><td rowspan="1" colspan="1">
                  <bold>This study</bold>
                </td></tr><tr><td rowspan="1" colspan="1">
                  <italic><tp:taxon-name>
                      <tp:taxon-name-part taxon-name-part-type="genus" reg="Diatrype">D.</tp:taxon-name-part>
                      <tp:taxon-name-part taxon-name-part-type="species" reg="lijiangensis">lijiangensis</tp:taxon-name-part>
                    </tp:taxon-name></italic>
                </td><td rowspan="1" colspan="1">1 diam.</td><td rowspan="1" colspan="1">1 diam</td><td rowspan="1" colspan="2">50–90</td><td rowspan="1" colspan="1">6–9</td><td rowspan="1" colspan="2">6–8</td><td rowspan="1" colspan="1">1–2</td><td rowspan="1" colspan="1">
                  <xref ref-type="bibr" rid="B54">Thiyagaraja et al. (2019)</xref>
                </td></tr><tr><td rowspan="1" colspan="1">
                  <italic><tp:taxon-name>
                      <tp:taxon-name-part taxon-name-part-type="genus" reg="Diatrypella">D.</tp:taxon-name-part>
                      <tp:taxon-name-part taxon-name-part-type="species" reg="macounii">macounii</tp:taxon-name-part>
                    </tp:taxon-name></italic>
                </td><td rowspan="1" colspan="1">1–1.8 diam.</td><td rowspan="1" colspan="1">1–1.8 diam</td><td rowspan="1" colspan="2">25–30</td><td rowspan="1" colspan="1">4–6</td><td rowspan="1" colspan="2">4–6</td><td rowspan="1" colspan="1">0.7–1</td><td rowspan="1" colspan="1">
                  <xref ref-type="bibr" rid="B63">Vasilyeva and Ma (2014)</xref>
                </td></tr><tr><td rowspan="1" colspan="1">
                  <italic><tp:taxon-name>
                      <tp:taxon-name-part taxon-name-part-type="genus" reg="Diatrypella">D.</tp:taxon-name-part>
                      <tp:taxon-name-part taxon-name-part-type="species" reg="stigma">stigma</tp:taxon-name-part>
                    </tp:taxon-name></italic>
                </td><td rowspan="1" colspan="1">NA</td><td rowspan="1" colspan="1">NA</td><td rowspan="1" colspan="2">25–30</td><td rowspan="1" colspan="1">5–7</td><td rowspan="1" colspan="2">6–8</td><td rowspan="1" colspan="1">1.5–2</td><td rowspan="1" colspan="1">
                  <xref ref-type="bibr" rid="B63">Vasilyeva and Ma (2014)</xref>
                </td></tr><tr><td rowspan="1" colspan="1">
                  <italic><tp:taxon-name>
                      <tp:taxon-name-part taxon-name-part-type="genus" reg="Diatrype">D.</tp:taxon-name-part>
                      <tp:taxon-name-part taxon-name-part-type="species" reg="subundulata">subundulata</tp:taxon-name-part>
                    </tp:taxon-name></italic>
                </td><td rowspan="1" colspan="1">NA</td><td rowspan="1" colspan="1">NA</td><td rowspan="1" colspan="2">35–40</td><td rowspan="1" colspan="1">5–7</td><td rowspan="1" colspan="2">7–9</td><td rowspan="1" colspan="1">1.7–1.9</td><td rowspan="1" colspan="1">
                  <xref ref-type="bibr" rid="B63">Vasilyeva and Ma (2014)</xref>
                </td></tr><tr><td rowspan="1" colspan="1">
                  <italic><tp:taxon-name>
                      <tp:taxon-name-part taxon-name-part-type="genus" reg="Diatrype">D.</tp:taxon-name-part>
                      <tp:taxon-name-part taxon-name-part-type="species" reg="undulata">undulata</tp:taxon-name-part>
                    </tp:taxon-name></italic>
                </td><td rowspan="1" colspan="1">NA</td><td rowspan="1" colspan="1">NA</td><td rowspan="1" colspan="2">25–30</td><td rowspan="1" colspan="1">3.5–4.5</td><td rowspan="1" colspan="2">5–7</td><td rowspan="1" colspan="1">0.9–1.3</td><td rowspan="1" colspan="1">
                  <xref ref-type="bibr" rid="B63">Vasilyeva and Ma (2014)</xref>
                </td></tr><tr><td rowspan="1" colspan="1">
                  <italic><tp:taxon-name>
                      <tp:taxon-name-part taxon-name-part-type="genus" reg="Diatrypella">D.</tp:taxon-name-part>
                      <tp:taxon-name-part taxon-name-part-type="species" reg="whitmanensis">whitmanensis</tp:taxon-name-part>
                    </tp:taxon-name></italic>
                </td><td rowspan="1" colspan="1">NA</td><td rowspan="1" colspan="1">NA</td><td rowspan="1" colspan="2">50–82</td><td rowspan="1" colspan="1">8–15</td><td rowspan="1" colspan="2">7.5–10</td><td rowspan="1" colspan="1">1–1.5</td><td rowspan="1" colspan="1">Trouilla et al. 2010</td></tr><tr><td rowspan="1" colspan="1">
                  <bold><italic><tp:taxon-name>
                        <tp:taxon-name-part taxon-name-part-type="genus" reg="Pseudodiatrype">Pseudodiatrype</tp:taxon-name-part>
                        <tp:taxon-name-part taxon-name-part-type="species" reg="hainanensis">hainanensis</tp:taxon-name-part>
                      </tp:taxon-name></italic></bold>
                </td><td rowspan="1" colspan="1">
                  <bold>2–3.6</bold>
                </td><td rowspan="1" colspan="1">
                  <bold>1.6–3</bold>
                </td><td rowspan="1" colspan="2">
                  <bold>110–155.5</bold>
                </td><td rowspan="1" colspan="1">
                  <bold>6–10</bold>
                </td><td rowspan="1" colspan="2">
                  <bold>8.5–13</bold>
                </td><td rowspan="1" colspan="1">
                  <bold>1.5–2.5</bold>
                </td><td rowspan="1" colspan="1">
                  <bold>This study</bold>
                </td></tr></tbody></table><table-wrap-foot><fn><p>Newly identified taxa are indicated in bold, NA: No description available.</p></fn></table-wrap-foot></table-wrap><fig id="F1" position="float" orientation="portrait"><object-id xmlns:xlink="http://www.w3.org/1999/xlink" content-type="doi" xlink:type="simple">10.3897/mycokeys.83.68926.figure1</object-id><object-id xmlns:xlink="http://www.w3.org/1999/xlink" content-type="arpha" xlink:type="simple">2A150248-256F-5DA7-BDA7-735EDE3403ED</object-id><label>Figure 1.</label><caption><p>Phylogram generated from Maximum Likelihood (RAxML) analyses, based on <abbrev xmlns:xlink="http://www.w3.org/1999/xlink" xlink:title="internal transcribed spacer" id="ABBRID0EINCI" xlink:type="simple">ITS</abbrev>-β-tubulin matrix. <abbrev xmlns:xlink="http://www.w3.org/1999/xlink" xlink:title="Maximum Likelihood" id="ABBRID0EMNCI" xlink:type="simple">ML</abbrev> bootstrap supports (≥ 70%) and Bayesian posterior probability (≥ 0.90) are indicated as <abbrev xmlns:xlink="http://www.w3.org/1999/xlink" xlink:title="Maximum Likelihood" id="ABBRID0EQNCI" xlink:type="simple">ML</abbrev>/<abbrev xmlns:xlink="http://www.w3.org/1999/xlink" xlink:title="Bayesian posterior probabilities" id="ABBRID0EUNCI" xlink:type="simple">BYPP</abbrev>. The tree is rooted to <italic><tp:taxon-name><tp:taxon-name-part taxon-name-part-type="genus" reg="Kretzschmaria">Kretzschmaria</tp:taxon-name-part><tp:taxon-name-part taxon-name-part-type="species" reg="deusta">deusta</tp:taxon-name-part></tp:taxon-name></italic> (CBS 826.72) and <italic><tp:taxon-name><tp:taxon-name-part taxon-name-part-type="genus" reg="Xylaria">Xylaria</tp:taxon-name-part><tp:taxon-name-part taxon-name-part-type="species" reg="hypoxylon">hypoxylon</tp:taxon-name-part></tp:taxon-name></italic> (CBS 122620). Ex-type strains are in red. Newly generated strains are in black bold.</p></caption><graphic xmlns:xlink="http://www.w3.org/1999/xlink" xlink:href="mycokeys-83-001-g001.jpg" position="float" orientation="portrait" xlink:type="simple" id="oo_579682.jpg"><uri content-type="original_file" xlink:type="simple">https://binary.pensoft.net/fig/579682</uri></graphic></fig></tp:treatment-sec><ref-list><ref id="B63"><mixed-citation xmlns:xlink="http://www.w3.org/1999/xlink" xlink:type="simple"><person-group><name name-style="western"><surname>Vasilyeva</surname><given-names>LN</given-names></name><name name-style="western"><surname>Ma</surname><given-names>HX</given-names></name></person-group> (<year>2014</year>) <article-title>Diatrypaceous fungi in north-eastern China. 1. <italic><tp:taxon-name><tp:taxon-name-part taxon-name-part-type="genus">Cryptosphaeria</tp:taxon-name-part></tp:taxon-name></italic> and <italic><tp:taxon-name><tp:taxon-name-part taxon-name-part-type="genus">Diatrype</tp:taxon-name-part></tp:taxon-name></italic>.</article-title><source>Phytotaxa</source><volume>186</volume>(<issue>5</issue>): <fpage>261</fpage>–<lpage>270</lpage>. <ext-link xlink:type="simple" ext-link-type="doi" xlink:href="10.11646/phytotaxa.186.5.3">https://doi.org/10.11646/phytotaxa.186.5.3</ext-link></mixed-citation></ref><ref id="B27"><mixed-citation xmlns:xlink="http://www.w3.org/1999/xlink" xlink:type="simple"><person-group><name name-style="western"><surname>Konta</surname><given-names>S</given-names></name><name name-style="western"><surname>Maharachchikumbura</surname><given-names>SSN</given-names></name><name name-style="western"><surname>Senanayake</surname><given-names>IC</given-names></name><name name-style="western"><surname>McKenzie</surname><given-names>EHC</given-names></name><name name-style="western"><surname>Stadler</surname><given-names>M</given-names></name><name name-style="western"><surname>Boonmee</surname><given-names>S</given-names></name><name name-style="western"><surname>Phookamsak</surname><given-names>R</given-names></name><name name-style="western"><surname>Jayawardena</surname><given-names>RS</given-names></name><name name-style="western"><surname>Senwanna</surname><given-names>C</given-names></name><name name-style="western"><surname>Hyde</surname><given-names>KD</given-names></name><name name-style="western"><surname>Elgorban</surname><given-names>AM</given-names></name><name name-style="western"><surname>Eungwanichayapant</surname><given-names>PD</given-names></name></person-group> (<year>2020</year>) <article-title>A new genus <italic><tp:taxon-name><tp:taxon-name-part taxon-name-part-type="genus">Allodiatrype</tp:taxon-name-part></tp:taxon-name></italic>, five new species and a new host record of diatrypaceous fungi from palms (<tp:taxon-name><tp:taxon-name-part taxon-name-part-type="family">Arecaceae</tp:taxon-name-part></tp:taxon-name>).</article-title><source>Mycosphere</source><volume>11</volume>: <fpage>239</fpage>–<lpage>268</lpage>. <ext-link xlink:type="simple" ext-link-type="doi" xlink:href="10.5943/mycosphere/11/1/7">https://doi.org/10.5943/mycosphere/11/1/7</ext-link></mixed-citation></ref><ref id="B28"><mixed-citation xmlns:xlink="http://www.w3.org/1999/xlink" xlink:type="simple"><person-group><name name-style="western"><surname>Li</surname><given-names>GJ</given-names></name><name name-style="western"><surname>Hyde</surname><given-names>KD</given-names></name><name name-style="western"><surname>Zhao</surname><given-names>RN</given-names></name><name name-style="western"><surname>Hongsanan</surname><given-names>S</given-names></name><name name-style="western"><surname>Abdel-Aziz</surname><given-names>FA</given-names></name><name name-style="western"><surname>Abdel-Wahab</surname><given-names>MA</given-names></name><name name-style="western"><surname>Alvarado</surname><given-names>P</given-names></name><name name-style="western"><surname>Alves-Silva</surname><given-names>G</given-names></name><name name-style="western"><surname>Ammirati</surname><given-names>JF</given-names></name><name name-style="western"><surname>Ariyawansa</surname><given-names>HA</given-names></name><name name-style="western"><surname>Baghela</surname><given-names>A</given-names></name><name name-style="western"><surname>Bahkali</surname><given-names>AH</given-names></name><name name-style="western"><surname>Beug</surname><given-names>M</given-names></name><name name-style="western"><surname>Bhat</surname><given-names>DJ</given-names></name><name name-style="western"><surname>Bojantchev</surname><given-names>D</given-names></name><name name-style="western"><surname>Boonpratuang</surname><given-names>T</given-names></name><name name-style="western"><surname>Bulgakov</surname><given-names>TS</given-names></name><name name-style="western"><surname>Camporesi</surname><given-names>E</given-names></name><name name-style="western"><surname>Boro</surname><given-names>MC</given-names></name><name name-style="western"><surname>Ceska</surname><given-names>O</given-names></name><name name-style="western"><surname>Chakraborty</surname><given-names>D</given-names></name><name name-style="western"><surname>Chen</surname><given-names>JJ</given-names></name><name name-style="western"><surname>Chethana</surname><given-names>KWT</given-names></name><name name-style="western"><surname>Chomnunti</surname><given-names>P</given-names></name><name name-style="western"><surname>Consiglio</surname><given-names>G</given-names></name><name name-style="western"><surname>Cui</surname><given-names>BK</given-names></name><name name-style="western"><surname>Dai</surname><given-names>DQ</given-names></name><name name-style="western"><surname>Dai</surname><given-names>YC</given-names></name><name name-style="western"><surname>Daranagama</surname><given-names>DA</given-names></name><name name-style="western"><surname>Das</surname><given-names>K</given-names></name><name name-style="western"><surname>Dayarathne</surname><given-names>MC</given-names></name><name name-style="western"><surname>Crop</surname><given-names>ED</given-names></name><name name-style="western"><surname>De Oliveira</surname><given-names>RJV</given-names></name><name name-style="western"><surname>De Souza</surname><given-names>CAF</given-names></name><name name-style="western"><surname>De Souza</surname><given-names>JI</given-names></name><name name-style="western"><surname>Dentinger</surname><given-names>BTM</given-names></name><name name-style="western"><surname>Dissanayake</surname><given-names>AJ</given-names></name><name name-style="western"><surname>Doilom</surname><given-names>M</given-names></name><name name-style="western"><surname>Drechsler-Santos</surname><given-names>ER</given-names></name><name name-style="western"><surname>Ghobad-Nejhad</surname><given-names>M</given-names></name><name name-style="western"><surname>Gilmore</surname><given-names>SP</given-names></name><name name-style="western"><surname>Góes-Neto</surname><given-names>A</given-names></name><name name-style="western"><surname>Gorczak</surname><given-names>M</given-names></name><name name-style="western"><surname>Haitjema</surname><given-names>GH</given-names></name><name name-style="western"><surname>Hapuarachchi</surname><given-names>KK</given-names></name><name name-style="western"><surname>Hashimoto</surname><given-names>A</given-names></name><name name-style="western"><surname>He</surname><given-names>MQ</given-names></name><name name-style="western"><surname>Henske</surname><given-names>JK</given-names></name><name name-style="western"><surname>Hirayama</surname><given-names>K</given-names></name><name name-style="western"><surname>Iribarren</surname><given-names>MJ</given-names></name><name name-style="western"><surname>Jayasiri</surname><given-names>SC</given-names></name><name name-style="western"><surname>Jayawardena</surname><given-names>RS</given-names></name><name name-style="western"><surname>Jeon</surname><given-names>SJ</given-names></name><name name-style="western"><surname>Jerônimo</surname><given-names>GH</given-names></name><name name-style="western"><surname>Jesus</surname><given-names>AL</given-names></name><name name-style="western"><surname>Jones</surname><given-names>EBG</given-names></name><name name-style="western"><surname>Kang</surname><given-names>JC</given-names></name><name name-style="western"><surname>Karunarathna</surname><given-names>SC</given-names></name><name name-style="western"><surname>Kirk</surname><given-names>PM</given-names></name><name name-style="western"><surname>Konta</surname><given-names>S</given-names></name><name name-style="western"><surname>Kuhnert</surname><given-names>E</given-names></name><name name-style="western"><surname>Langer</surname><given-names>E</given-names></name><name name-style="western"><surname>Lee</surname><given-names>HS</given-names></name><name name-style="western"><surname>Lee</surname><given-names>HB</given-names></name><name name-style="western"><surname>Li</surname><given-names>WJ</given-names></name><name name-style="western"><surname>Li</surname><given-names>XH</given-names></name><name name-style="western"><surname>Liimatainen</surname><given-names>K</given-names></name><name name-style="western"><surname>Lima</surname><given-names>DX</given-names></name><name name-style="western"><surname>Lin</surname><given-names>CG</given-names></name><name name-style="western"><surname>Liu</surname><given-names>JK</given-names></name><name name-style="western"><surname>Liu</surname><given-names>XZ</given-names></name><name name-style="western"><surname>Liu</surname><given-names>ZY</given-names></name><name name-style="western"><surname>Luangsa-Ard</surname><given-names>JJ</given-names></name><name name-style="western"><surname>Lücking</surname><given-names>R</given-names></name><name name-style="western"><surname>Lumbsch</surname><given-names>HT</given-names></name><name name-style="western"><surname>Lumyong</surname><given-names>S</given-names></name><name name-style="western"><surname>Leaño</surname><given-names>EM</given-names></name><name name-style="western"><surname>Marano</surname><given-names>AV</given-names></name><name name-style="western"><surname>Matsumura</surname><given-names>M</given-names></name><name name-style="western"><surname>Mckenzie</surname><given-names>EHC</given-names></name><name name-style="western"><surname>Mongkolsamrit</surname><given-names>S</given-names></name><name name-style="western"><surname>Mortimer</surname><given-names>PE</given-names></name><name name-style="western"><surname>Nguyen</surname><given-names>TTT</given-names></name><name name-style="western"><surname>Niskanen</surname><given-names>T</given-names></name><name name-style="western"><surname>Norphanphoun</surname><given-names>C</given-names></name><name name-style="western"><surname>O’malleym</surname><given-names>MA</given-names></name><name name-style="western"><surname>Parnmen</surname><given-names>S</given-names></name><name name-style="western"><surname>Pawłowska</surname><given-names>J</given-names></name><name name-style="western"><surname>Perera</surname><given-names>RH</given-names></name><name name-style="western"><surname>Phookamsak</surname><given-names>R</given-names></name><name name-style="western"><surname>Phukhamsakda</surname><given-names>C</given-names></name><name name-style="western"><surname>PiresZottarelli</surname><given-names>CLA</given-names></name><name name-style="western"><surname>Raspé</surname><given-names>O</given-names></name><name name-style="western"><surname>Reck</surname><given-names>MA</given-names></name><name name-style="western"><surname>Rocha</surname><given-names>SCO</given-names></name><name name-style="western"><surname>De Santiago</surname><given-names>ALCMA</given-names></name><name name-style="western"><surname>Senanayake</surname><given-names>IC</given-names></name><name name-style="western"><surname>Setti</surname><given-names>L</given-names></name><name name-style="western"><surname>Shang</surname><given-names>QJ</given-names></name><name name-style="western"><surname>Singh</surname><given-names>SK</given-names></name><name name-style="western"><surname>Sir</surname><given-names>EB</given-names></name><name name-style="western"><surname>Solomon</surname><given-names>KV</given-names></name><name name-style="western"><surname>Song</surname><given-names>J</given-names></name><name name-style="western"><surname>Srikitikulchai</surname><given-names>P</given-names></name><name name-style="western"><surname>Stadler</surname><given-names>M</given-names></name><name name-style="western"><surname>Suetrong</surname><given-names>S</given-names></name><name name-style="western"><surname>Takahashi</surname><given-names>H</given-names></name><name name-style="western"><surname>Takahashi</surname><given-names>T</given-names></name><name name-style="western"><surname>Tanaka</surname><given-names>K</given-names></name><name name-style="western"><surname>Tang</surname><given-names>LP</given-names></name><name name-style="western"><surname>Thambugala</surname><given-names>KM</given-names></name><name name-style="western"><surname>Thanakitpipattana</surname><given-names>D</given-names></name><name name-style="western"><surname>Theodorou</surname><given-names>MK</given-names></name><name name-style="western"><surname>Thongbai</surname><given-names>B</given-names></name><name name-style="western"><surname>Thummarukcharoen</surname><given-names>T</given-names></name><name name-style="western"><surname>Tian</surname><given-names>Q</given-names></name><name name-style="western"><surname>Tibpromma</surname><given-names>S</given-names></name><name name-style="western"><surname>Verbeken</surname><given-names>A</given-names></name><name name-style="western"><surname>Vizini</surname><given-names>A</given-names></name><name name-style="western"><surname>Vlasák</surname><given-names>J</given-names></name><name name-style="western"><surname>Voigt</surname><given-names>K</given-names></name><name name-style="western"><surname>Wanasinghe</surname><given-names>DN</given-names></name><name name-style="western"><surname>Wang</surname><given-names>Y</given-names></name><name name-style="western"><surname>Weerakoon</surname><given-names>G</given-names></name><name name-style="western"><surname>Wen</surname><given-names>HA</given-names></name><name name-style="western"><surname>Wen</surname><given-names>TC</given-names></name><name name-style="western"><surname>Wijayawardene</surname><given-names>NN</given-names></name><name name-style="western"><surname>Wongkanoun</surname><given-names>S</given-names></name><name name-style="western"><surname>Wrzosek</surname><given-names>M</given-names></name><name name-style="western"><surname>Xiao</surname><given-names>YP</given-names></name><name name-style="western"><surname>Xu</surname><given-names>JC</given-names></name><name name-style="western"><surname>Yan</surname><given-names>JY</given-names></name><name name-style="western"><surname>Yang</surname><given-names>J</given-names></name><name name-style="western"><surname>Yang</surname><given-names>SD</given-names></name><name name-style="western"><surname>Hu</surname><given-names>Y</given-names></name><name name-style="western"><surname>Zhang</surname><given-names>JF</given-names></name><name name-style="western"><surname>Zhao</surname><given-names>J</given-names></name><name name-style="western"><surname>Zhou</surname><given-names>LW</given-names></name><name name-style="western"><surname>Peršoh</surname><given-names>D</given-names></name><name name-style="western"><surname>Phillips</surname><given-names>AJL</given-names></name><name name-style="western"><surname>Maharachchikumbura</surname><given-names>SSN</given-names></name></person-group> (<year>2016</year>) <article-title>Fungal Divers notes 253–366: taxonomic and phylogenetic contributions to fungal taxa.</article-title><source>Fungal Diversity</source><volume>78</volume>: <fpage>1</fpage>–<lpage>237</lpage>. <ext-link xlink:type="simple" ext-link-type="doi" xlink:href="10.1007/s13225-016-0366-9">https://doi.org/10.1007/s13225-016-0366-9</ext-link></mixed-citation></ref><ref id="B50"><mixed-citation xmlns:xlink="http://www.w3.org/1999/xlink" xlink:type="simple"><person-group><name name-style="western"><surname>Senanayake</surname><given-names>IC</given-names></name><name name-style="western"><surname>Maharachchikumbura</surname><given-names>SN</given-names></name><name name-style="western"><surname>Hyde</surname><given-names>KD</given-names></name><name name-style="western"><surname>Bhat</surname><given-names>JD</given-names></name><name name-style="western"><surname>Jones</surname><given-names>EG</given-names></name><name name-style="western"><surname>Mckenzie</surname><given-names>EH</given-names></name><name name-style="western"><surname>Dai</surname><given-names>DQ</given-names></name><name name-style="western"><surname>Daranagama</surname><given-names>DA</given-names></name><name name-style="western"><surname>Dayarathne</surname><given-names>MC</given-names></name><name name-style="western"><surname>Goonasekara</surname><given-names>ID</given-names></name><name name-style="western"><surname>Konta</surname><given-names>S</given-names></name><name name-style="western"><surname>Li</surname><given-names>WJ</given-names></name><name name-style="western"><surname>Shang</surname><given-names>QJ</given-names></name><name name-style="western"><surname>Stadler</surname><given-names>M</given-names></name><name name-style="western"><surname>Wijayawardene</surname><given-names>NN</given-names></name><name name-style="western"><surname>Xiao</surname><given-names>YP</given-names></name><name name-style="western"><surname>Norphanphoun</surname><given-names>C</given-names></name><name name-style="western"><surname>Li</surname><given-names>Q</given-names></name><name name-style="western"><surname>Liu</surname><given-names>XY</given-names></name><name name-style="western"><surname>Bahkali</surname><given-names>AH</given-names></name><name name-style="western"><surname>Kang</surname><given-names>JC</given-names></name><name name-style="western"><surname>Wang</surname><given-names>Y</given-names></name><name name-style="western"><surname>Wen</surname><given-names>TC</given-names></name><name name-style="western"><surname>Wendt</surname><given-names>I</given-names></name><name name-style="western"><surname>Xu</surname><given-names>JC</given-names></name><name name-style="western"><surname>Camporesi</surname><given-names>E</given-names></name></person-group> (<year>2015</year>) <article-title>Towards unraveling relationships in <tp:taxon-name><tp:taxon-name-part taxon-name-part-type="subclass">Xylariomycetidae</tp:taxon-name-part></tp:taxon-name> (<tp:taxon-name><tp:taxon-name-part taxon-name-part-type="class">Sordariomycetes</tp:taxon-name-part></tp:taxon-name>).</article-title><source>Fungal Diversity</source><volume>73</volume>: <fpage>73</fpage>–<lpage>144</lpage>. <ext-link xlink:type="simple" ext-link-type="doi" xlink:href="10.1007/s13225-015-0340-y">https://doi.org/10.1007/s13225-015-0340-y</ext-link></mixed-citation></ref><ref id="B9"><mixed-citation xmlns:xlink="http://www.w3.org/1999/xlink" xlink:type="simple"><person-group><name name-style="western"><surname>de Almeida</surname><given-names>DAC</given-names></name><name name-style="western"><surname>Gusmão</surname><given-names>LFP</given-names></name><name name-style="western"><surname>Miller</surname><given-names>AN</given-names></name></person-group> (<year>2016</year>) <article-title>Taxonomy and molecular phylogeny of <tp:taxon-name><tp:taxon-name-part taxon-name-part-type="genus">Diatrypaceae</tp:taxon-name-part></tp:taxon-name> (<tp:taxon-name><tp:taxon-name-part taxon-name-part-type="phylum">Ascomycota</tp:taxon-name-part></tp:taxon-name>, <tp:taxon-name><tp:taxon-name-part taxon-name-part-type="order">Xylariales</tp:taxon-name-part></tp:taxon-name>) species from the Brazilian semi-arid region, including four new species.</article-title><source>Mycological Progress</source><volume>15</volume>: <fpage>1</fpage>–<lpage>27</lpage>.</mixed-citation></ref><ref id="B54"><mixed-citation xmlns:xlink="http://www.w3.org/1999/xlink" xlink:type="simple"><person-group><name name-style="western"><surname>Thiyagaraja</surname><given-names>V</given-names></name><name name-style="western"><surname>Senanayake</surname><given-names>IC</given-names></name><name name-style="western"><surname>Wanasinghe</surname><given-names>DN</given-names></name><name name-style="western"><surname>Karunarathna</surname><given-names>SC</given-names></name><name name-style="western"><surname>Worthy</surname><given-names>FR</given-names></name><name name-style="western"><surname>To-Anun</surname><given-names>C</given-names></name></person-group> (<year>2019</year>) <article-title>Phylogenetic and morphological appraisal of <italic><tp:taxon-name><tp:taxon-name-part taxon-name-part-type="genus">Diatrype</tp:taxon-name-part><tp:taxon-name-part taxon-name-part-type="species">lijiangensis</tp:taxon-name-part></tp:taxon-name></italic> sp. nov. (<tp:taxon-name><tp:taxon-name-part taxon-name-part-type="genus">Diatrypaceae</tp:taxon-name-part></tp:taxon-name>, <tp:taxon-name><tp:taxon-name-part taxon-name-part-type="order">Xylariales</tp:taxon-name-part></tp:taxon-name>) from China.</article-title><source>Asian Journal of Mycology</source><volume>2</volume>: <fpage>198</fpage>–<lpage>208</lpage>. <ext-link xlink:type="simple" ext-link-type="doi" xlink:href="10.5943/ajom/2/1/10">https://doi.org/10.5943/ajom/2/1/10</ext-link></mixed-citation></ref></ref-list></tp:taxon-treatment>
