# Supplementary material for: New contributions to Diatrypaceae from karst areas in China
Source: MycoKeys. 2021 Aug 20;83:1–37. doi: 10.3897/mycokeys.83.68926 (PMC8397698; doi:10.3897/mycokeys.83.68926)
Supplement: XML Treatment for Pseudodiatrype hainanensis [file mycokeys.83.68926-treatment4.xml]

<!DOCTYPE tp:taxon-treatment
  PUBLIC "-//TaxonX//DTD Taxonomic Treatment Publishing DTD v0 20100105//EN" "tax-treatment-NSO.dtd">
<tp:taxon-treatment xmlns:tp="http://www.plazi.org/taxpub"><tp:treatment-meta><kwd-group><label>Taxon classification</label><kwd><named-content xmlns:xlink="http://www.w3.org/1999/xlink" content-type="kingdom">Fungi</named-content></kwd><kwd><named-content xmlns:xlink="http://www.w3.org/1999/xlink" content-type="order">Xylariales</named-content></kwd><kwd><named-content xmlns:xlink="http://www.w3.org/1999/xlink" content-type="family">Diatrypaceae</named-content></kwd></kwd-group><mixed-citation publication-type="journal"><person-group><name><surname>Long</surname><given-names>Sihan</given-names></name><name><surname>Liu</surname><given-names>Lili</given-names></name><name><surname>Pi</surname><given-names>Yinhui</given-names></name><name><surname>Wu</surname><given-names>Youpeng</given-names></name><name><surname>Lin</surname><given-names>Yan</given-names></name><name><surname>Zhang</surname><given-names>Xu</given-names></name><name><surname>Long</surname><given-names>Qingde</given-names></name><name><surname>Kang</surname><given-names>Yingqian</given-names></name><name><surname>Kang</surname><given-names>Jichuan</given-names></name><name><surname>Wijayawardene</surname><given-names>Nalin N.</given-names></name><name><surname>Wang</surname><given-names>Feng</given-names></name><name><surname>Shen</surname><given-names>Xiangchun</given-names></name><name><surname>Li</surname><given-names>Qirui</given-names></name></person-group><article-title>New contributions to <tp:taxon-name><tp:taxon-name-part taxon-name-part-type="genus" reg="Diatrypaceae">Diatrypaceae</tp:taxon-name-part></tp:taxon-name> from karst areas in China</article-title><source>MycoKeys</source><day>20</day><month>8</month><year>2021</year><volume>83</volume><fpage>1</fpage><lpage>37</lpage><pub-id pub-id-type="doi">10.3897/mycokeys.83.68926</pub-id></mixed-citation></tp:treatment-meta><tp:nomenclature><tp:taxon-name>
              <object-id xmlns:xlink="http://www.w3.org/1999/xlink" content-type="arpha" xlink:type="simple">6A6C31F6-E423-5CAF-AF06-EF1DD9BAF9E4</object-id>
              <tp:taxon-name-part taxon-name-part-type="genus" reg="Pseudodiatrype">Pseudodiatrype</tp:taxon-name-part>
              <tp:taxon-name-part taxon-name-part-type="species" reg="hainanensis">hainanensis</tp:taxon-name-part>
              <object-id xmlns:xlink="http://www.w3.org/1999/xlink" content-type="mycobank" xlink:type="simple">839659</object-id>
            </tp:taxon-name><tp:taxon-authority>S. H. Long &amp; Q.R. Li</tp:taxon-authority><tp:taxon-status xmlns:xlink="http://www.w3.org/1999/xlink" xlink:type="simple">sp. nov.</tp:taxon-status><xref ref-type="fig" rid="F4">Fig. 3</xref></tp:nomenclature><tp:treatment-sec sec-type="Holotype" id="SECID0E3HAK"><title>Holotype.</title><p>GMB0054.</p></tp:treatment-sec><tp:treatment-sec sec-type="etymology" id="SECID0EBIAK"><title>Etymology.</title><p>Refers to the location of collections, Hainan Province.</p></tp:treatment-sec><tp:treatment-sec sec-type="description" id="SECID0EGIAK"><title>Description.</title><p><italic>Saprobic</italic> on decaying branches of an unidentified plant. <bold>Sexual morph</bold>: <italic>Stromata</italic> wart-like, pustulate, 2–3.6 mm long and 1.6–3 mm broad (av. = 3.2 × 1.9 mm, n = 30), about 2 mm thick, 5–20 in single stroma, visible as black, rounded to irregular in shape on the host surface, erumpent through host bark, solitary to gregarious. <italic>Endostroma</italic> composed of an outer layer of dark brown to black, small, tightly packed, thin parenchymatous cells and an inner layer of white, large, loose parenchymal cells with powdery, thin, yellowish tissue. <italic>Ostiole</italic> opening separately, papillate or apapillate, central. <italic>Perithecium</italic> immersed in the stroma, globose to subglobose, glabrous, with cylindrical neck, brevicollous or longicollous, 193–347 μm high, 138–206 μm diam. (av. = 278 × 156 μm, n = 10). <italic>Peridium</italic> 30–50 μm thick, dark brown to hyaline with <italic>textura angularis</italic> cell layers. <italic>Asci</italic> 110–155.5 × 6–10 μm (av. = 132 × 8 μm, n = 30), 8-spored, unitunicate, clavate, long-stalked, apically rounded with inamyloid rings. <italic>Ascospores</italic> 8.5–13 × 1.5–2.5 μm (av. = 10.5 × 2 μm, n = 30), irregularly arranged, allantoid, slightly or moderately curved, smooth, subhyaline, aseptate, usually with two oil droplets. <bold>Asexual morph</bold>: undetermined.</p><fig id="F4" position="float" orientation="portrait"><object-id xmlns:xlink="http://www.w3.org/1999/xlink" content-type="doi" xlink:type="simple">10.3897/mycokeys.83.68926.figure3</object-id><object-id xmlns:xlink="http://www.w3.org/1999/xlink" content-type="arpha" xlink:type="simple">E769E01E-1F16-50B7-A822-285CFD13BFE0</object-id><label>Figure 3.</label><caption><p><italic><tp:taxon-name><tp:taxon-name-part taxon-name-part-type="genus" reg="Pseudodiatrype">Pseudodiatrype</tp:taxon-name-part><tp:taxon-name-part taxon-name-part-type="species" reg="hainanensis">hainanensis</tp:taxon-name-part></tp:taxon-name></italic> (GMB0054, <bold>holotype</bold>) <bold>A</bold> stromata on host substrate <bold>B, C</bold> stromata on host <bold>D</bold> transverse section through ascostroma <bold>E</bold> vertical section through ascostroma <bold>F</bold> culture on <abbrev xmlns:xlink="http://www.w3.org/1999/xlink" xlink:title="potato dextrose agar" id="ABBRID0EGKAK" xlink:type="simple">PDA</abbrev><bold>G</bold> section through the ascostroma <bold>H</bold> ostiolar canal <bold>I</bold> peridium <bold>J–M</bold> ascospores <bold>N–P</bold> asci. Scale bars: 40 μm (<bold>G</bold>); 10 μm (<bold>H–P</bold>).</p></caption><graphic xmlns:xlink="http://www.w3.org/1999/xlink" xlink:href="mycokeys-83-001-g003.jpg" position="float" orientation="portrait" xlink:type="simple" id="oo_579684.jpg"><uri content-type="original_file" xlink:type="simple">https://binary.pensoft.net/fig/579684</uri></graphic></fig></tp:treatment-sec><tp:treatment-sec sec-type="description" id="SECID0E4KAK"><title>Culture characteristics.</title><p>Ascospores germinating on <abbrev xmlns:xlink="http://www.w3.org/1999/xlink" xlink:title="potato dextrose agar" id="ABBRID0EDLAK" xlink:type="simple">PDA</abbrev> within 24 hours. Colonies on <abbrev xmlns:xlink="http://www.w3.org/1999/xlink" xlink:title="potato dextrose agar" id="ABBRID0EHLAK" xlink:type="simple">PDA</abbrev>, white when young, became pale brown, dense, but thinning towards edge, fluffy to slightly fluffy, white from above, pale brown from below, no pigmentation produced on <abbrev xmlns:xlink="http://www.w3.org/1999/xlink" xlink:title="potato dextrose agar" id="ABBRID0ELLAK" xlink:type="simple">PDA</abbrev> medium, no conidia observed on PDAor on OA media.</p></tp:treatment-sec><tp:treatment-sec sec-type="material" id="SECID0EPLAK"><title>Specimens examined.</title><p>China, Hainan Province, Wuzhishan City, Wuzhishan Nature Reserve (<named-content xmlns:xlink="http://www.w3.org/1999/xlink" content-type="dwc:verbatimCoordinates" xlink:type="simple"><named-content content-type="geo-json" specific-use="{&#34;type&#34;:&#34;Point&#34;,&#34;coordinates&#34;:[109.681700,18.906058]}" id="NCID0EYLAK" xlink:type="simple">18°54'21.81"N, 109°40'54.12"E</named-content></named-content>) on branches of unidentified plant, 14 November 2020. Altitude: 775 m. Y.H. Pi &amp; Q.R. Li, WZS59 (GMB0054, <bold><italic>holotype</italic></bold>, <named-content xmlns:xlink="http://www.w3.org/1999/xlink" content-type="dwc:institutional_code" xlink:type="simple">KUN-HKAS</named-content> 112700, <bold><italic>isotype</italic></bold>, ex-type living culture GMBC0054).</p></tp:treatment-sec><tp:treatment-sec sec-type="Additional specimen examined" id="SECID0EIMAK"><title>Additional specimen examined.</title><p>China, Hainan Province, Wuzhishan City, Wuzhishan Nature Reserve (<named-content xmlns:xlink="http://www.w3.org/1999/xlink" content-type="dwc:verbatimCoordinates" xlink:type="simple"><named-content content-type="geo-json" specific-use="{&#34;type&#34;:&#34;Point&#34;,&#34;coordinates&#34;:[109.681700,18.906058]}" id="NCID0ERMAK" xlink:type="simple">18°54'21.81"N, 109°40'54.12"E</named-content></named-content>) on branches of an unidentified plant, 14 November 2020. Altitude: 775 m, Y.H. Pi &amp; Q.R. Li, WZS66 (GMB0055, living culture GMBC0055)</p></tp:treatment-sec><tp:treatment-sec sec-type="Additional sequences" id="SECID0EWMAK"><title>Additional sequences.</title><p>GMB0054 (<abbrev xmlns:xlink="http://www.w3.org/1999/xlink" xlink:title="large subunit ribosomal" id="ABBRID0E3MAK" xlink:type="simple">LSU</abbrev>: MW797055, <abbrev xmlns:xlink="http://www.w3.org/1999/xlink" xlink:title="RNA polymerase II second largest subunit" id="ABBRID0EANAK" xlink:type="simple">RPB2</abbrev>: MW814900); GMB0055 (<abbrev xmlns:xlink="http://www.w3.org/1999/xlink" xlink:title="large subunit ribosomal" id="ABBRID0EENAK" xlink:type="simple">LSU</abbrev>: MW797056, <abbrev xmlns:xlink="http://www.w3.org/1999/xlink" xlink:title="RNA polymerase II second largest subunit" id="ABBRID0EINAK" xlink:type="simple">RPB2</abbrev> MW814901).</p></tp:treatment-sec><tp:treatment-sec sec-type="notes" id="SECID0EMNAK"><title>Note.</title><p>A peculiar feature of <italic><tp:taxon-name><tp:taxon-name-part taxon-name-part-type="genus" reg="Pseudodiatrype">Pseudodiatrype</tp:taxon-name-part><tp:taxon-name-part taxon-name-part-type="species" reg="hainanensis">hainanensis</tp:taxon-name-part></tp:taxon-name></italic> is the composition of endostroma. There are black outer layer cells, white inner layer cells and powdery, yellowish cells that are smaller than the white cells at the edge of the endostroma near the black cells in endostroma.</p></tp:treatment-sec></tp:taxon-treatment>
