# Supplementary material for: New contributions to Diatrypaceae from karst areas in China
Source: MycoKeys. 2021 Aug 20;83:1–37. doi: 10.3897/mycokeys.83.68926 (PMC8397698; doi:10.3897/mycokeys.83.68926)
Supplement: XML Treatment for Diatrypella pseudooregonensis [file mycokeys.83.68926-treatment6.xml]

<!DOCTYPE tp:taxon-treatment
  PUBLIC "-//TaxonX//DTD Taxonomic Treatment Publishing DTD v0 20100105//EN" "tax-treatment-NSO.dtd">
<tp:taxon-treatment xmlns:tp="http://www.plazi.org/taxpub"><tp:treatment-meta><kwd-group><label>Taxon classification</label><kwd><named-content xmlns:xlink="http://www.w3.org/1999/xlink" content-type="kingdom">Fungi</named-content></kwd><kwd><named-content xmlns:xlink="http://www.w3.org/1999/xlink" content-type="order">Xylariales</named-content></kwd><kwd><named-content xmlns:xlink="http://www.w3.org/1999/xlink" content-type="family">Diatrypaceae</named-content></kwd></kwd-group><mixed-citation publication-type="journal"><person-group><name><surname>Long</surname><given-names>Sihan</given-names></name><name><surname>Liu</surname><given-names>Lili</given-names></name><name><surname>Pi</surname><given-names>Yinhui</given-names></name><name><surname>Wu</surname><given-names>Youpeng</given-names></name><name><surname>Lin</surname><given-names>Yan</given-names></name><name><surname>Zhang</surname><given-names>Xu</given-names></name><name><surname>Long</surname><given-names>Qingde</given-names></name><name><surname>Kang</surname><given-names>Yingqian</given-names></name><name><surname>Kang</surname><given-names>Jichuan</given-names></name><name><surname>Wijayawardene</surname><given-names>Nalin N.</given-names></name><name><surname>Wang</surname><given-names>Feng</given-names></name><name><surname>Shen</surname><given-names>Xiangchun</given-names></name><name><surname>Li</surname><given-names>Qirui</given-names></name></person-group><article-title>New contributions to <tp:taxon-name><tp:taxon-name-part taxon-name-part-type="genus" reg="Diatrypaceae">Diatrypaceae</tp:taxon-name-part></tp:taxon-name> from karst areas in China</article-title><source>MycoKeys</source><day>20</day><month>8</month><year>2021</year><volume>83</volume><fpage>1</fpage><lpage>37</lpage><pub-id pub-id-type="doi">10.3897/mycokeys.83.68926</pub-id></mixed-citation></tp:treatment-meta><tp:nomenclature><tp:taxon-name>
              <object-id xmlns:xlink="http://www.w3.org/1999/xlink" content-type="arpha" xlink:type="simple">37571EF4-7139-58DD-BEC9-9D90BF0DB8D7</object-id>
              <tp:taxon-name-part taxon-name-part-type="genus" reg="Diatrypella">Diatrypella</tp:taxon-name-part>
              <tp:taxon-name-part taxon-name-part-type="species" reg="pseudooregonensis">pseudooregonensis</tp:taxon-name-part>
              <object-id xmlns:xlink="http://www.w3.org/1999/xlink" content-type="mycobank" xlink:type="simple">839656</object-id>
            </tp:taxon-name><tp:taxon-authority>S.H. Long &amp; Q.R. Li</tp:taxon-authority><tp:taxon-status xmlns:xlink="http://www.w3.org/1999/xlink" xlink:type="simple">sp. nov.</tp:taxon-status><xref ref-type="fig" rid="F5">Fig. 4</xref></tp:nomenclature><tp:treatment-sec sec-type="Holotype" id="SECID0EYRAK"><title>Holotype.</title><p>GMB0041</p></tp:treatment-sec><tp:treatment-sec sec-type="etymology" id="SECID0E4RAK"><title>Etymology.</title><p>Refers to its similar species of <italic><tp:taxon-name><tp:taxon-name-part taxon-name-part-type="genus" reg="Diatrype">Diatrype</tp:taxon-name-part><tp:taxon-name-part taxon-name-part-type="species" reg="oregonensis">oregonensis</tp:taxon-name-part></tp:taxon-name></italic>.</p></tp:treatment-sec><tp:treatment-sec sec-type="description" id="SECID0EOSAK"><title>Description.</title><p><italic>Saprobic</italic> on decaying branches of unidentified plant. <bold>Sexual morph</bold>: <italic>Stromata</italic> pustulate, with groups of 3–16 perithecia, rugose, visible as black, erumpent, scattered, surrounded by a thin, black line in host tissue, solitary to gregarious, 1–3 mm long and 0.5–2 mm broad (av. = 2 × 1.5 mm, n = 30), about 1 mm thick. <italic>Endostroma</italic> white to light yellow. <italic>Ostiole</italic> opening separately, papillate or apapillate, central. <italic>Perithecium</italic> immersed in stroma, globose to subglobose, glabrous, with cylindrical neck, brevicollous or longicollous 218.5–465 μm high, 112–257 μm diam. (av. = 306 × 164 μm, n = 10), globose to subglobose, glabrous, ostioles individual. <italic>Peridium</italic>: 30–50 μm thick, dark brown to hyaline with <italic>textura angularis</italic> cell layers. <italic>Asci</italic> 95–149 × 6.5–11.5 μm (av. = 120 × 10.5 μm, n = 30), 8-spored, unitunicate, clavate or cylindrical, long-stalked, apically rounded, apical rings inamyloid. <italic>Ascospores</italic> 11–16 × 1.5–3.5 μm (av. = 14 × 2.5 μm, n = 30), irregularly arranged, allantoid, slightly or moderately curved, subhyaline to slightly brown, smooth, aseptate, usually with two oil droplets. <bold>Asexual morph</bold>: undetermined.</p><fig id="F5" position="float" orientation="portrait"><object-id xmlns:xlink="http://www.w3.org/1999/xlink" content-type="doi" xlink:type="simple">10.3897/mycokeys.83.68926.figure4</object-id><object-id xmlns:xlink="http://www.w3.org/1999/xlink" content-type="arpha" xlink:type="simple">6176D08C-75BA-56FB-9ED1-0E19C05E8E5F</object-id><label>Figure 4.</label><caption><p><italic><tp:taxon-name><tp:taxon-name-part taxon-name-part-type="genus" reg="Diatrypella">Diatrypella</tp:taxon-name-part><tp:taxon-name-part taxon-name-part-type="species" reg="pseudooregonensis">pseudooregonensis</tp:taxon-name-part></tp:taxon-name></italic> (GMB0041, <bold>holotype</bold>) <bold>A</bold> stromata on host substrate <bold>B, C</bold> stromata on host substrate <bold>D</bold> transverse section through ascostroma <bold>E</bold> vertical section through ascostroma <bold>F</bold> culture on <abbrev xmlns:xlink="http://www.w3.org/1999/xlink" xlink:title="potato dextrose agar" id="ABBRID0EOUAK" xlink:type="simple">PDA</abbrev><bold>G</bold> section through the ascostroma <bold>H</bold> ostiolar canal <bold>I, J</bold> asci <bold>K–N</bold> ascospores. Scale bars: 20 μm (<bold>G</bold>); 10 μm (<bold>H–N</bold>).</p></caption><graphic xmlns:xlink="http://www.w3.org/1999/xlink" xlink:href="mycokeys-83-001-g004.jpg" position="float" orientation="portrait" xlink:type="simple" id="oo_579685.jpg"><uri content-type="original_file" xlink:type="simple">https://binary.pensoft.net/fig/579685</uri></graphic></fig></tp:treatment-sec><tp:treatment-sec sec-type="description" id="SECID0EDVAK"><title>Culture characteristics.</title><p>Ascospores germinating on <abbrev xmlns:xlink="http://www.w3.org/1999/xlink" xlink:title="potato dextrose agar" id="ABBRID0EJVAK" xlink:type="simple">PDA</abbrev> within 24 hours. Colonies on <abbrev xmlns:xlink="http://www.w3.org/1999/xlink" xlink:title="potato dextrose agar" id="ABBRID0ENVAK" xlink:type="simple">PDA</abbrev>, white when young, became pale brown, dense, but thinning towards the edge, margin rough, white from above, white at margin and light brown at centre from below, no pigmentation produced on <abbrev xmlns:xlink="http://www.w3.org/1999/xlink" xlink:title="potato dextrose agar" id="ABBRID0ERVAK" xlink:type="simple">PDA</abbrev> medium, no conidia observed on <abbrev xmlns:xlink="http://www.w3.org/1999/xlink" xlink:title="potato dextrose agar" id="ABBRID0EVVAK" xlink:type="simple">PDA</abbrev> or on OA media.</p></tp:treatment-sec><tp:treatment-sec sec-type="material" id="SECID0EZVAK"><title>Specimens examined.</title><p>China, Yunnan Province, Baoshan City, Lancang River Nature Reserve (<named-content xmlns:xlink="http://www.w3.org/1999/xlink" content-type="dwc:verbatimCoordinates" xlink:type="simple"><named-content content-type="geo-json" specific-use="{&#34;type&#34;:&#34;Point&#34;,&#34;coordinates&#34;:[99.591856,25.022189]}" id="NCID0ECWAK" xlink:type="simple">25°1'19.88"N, 99°35'30.68"E</named-content></named-content>) on branches of an unidentified plant, 5 October 2019. Altitude: 2677 m, Y.H. Pi &amp; Qiong Zhang, LC323 (GMB0041, <bold><italic>holotype</italic></bold>, <named-content xmlns:xlink="http://www.w3.org/1999/xlink" content-type="dwc:institutional_code" xlink:type="simple">KUN-HKAS</named-content> 112646, <bold><italic>isotype</italic></bold>, ex-type living culture GMBC0041)</p></tp:treatment-sec><tp:treatment-sec sec-type="material" id="SECID0ESWAK"><title>Additional specimens examined.</title><p>China, Yunnan Province, Baoshan City, Lancang River Nature Reserve (<named-content xmlns:xlink="http://www.w3.org/1999/xlink" content-type="dwc:verbatimCoordinates" xlink:type="simple"><named-content content-type="geo-json" specific-use="{&#34;type&#34;:&#34;Point&#34;,&#34;coordinates&#34;:[99.590442,25.020419]}" id="NCID0E2WAK" xlink:type="simple">25°1'13.51"N, 99°35'25.59"E</named-content></named-content>) on branches of an unidentified plant, 6 October 2019. Altitude: 2630 m, Y.H. Pi &amp; Qiong Zhang, LC384 (GMB0043, <named-content xmlns:xlink="http://www.w3.org/1999/xlink" content-type="dwc:institutional_code" xlink:type="simple">KUN-HKAS</named-content> 112681, living culture GMBC0043); China, Yunnan Province, Baoshan City, Lancang River Nature Reserve (<named-content xmlns:xlink="http://www.w3.org/1999/xlink" content-type="dwc:verbatimCoordinates" xlink:type="simple"><named-content content-type="geo-json" specific-use="{&#34;type&#34;:&#34;Point&#34;,&#34;coordinates&#34;:[99.594369,25.020833]}" id="NCID0EIXAK" xlink:type="simple">25°1'15.00"N, 99°35'39.73"E</named-content></named-content>) on branches of an unidentified plant, 5 October 2019. Altitude: 2698 m, Y.H. Pi &amp; Qiong Zhang, LC312 (GMB0040, <named-content xmlns:xlink="http://www.w3.org/1999/xlink" content-type="dwc:institutional_code" xlink:type="simple">KUN-HKAS</named-content> 112674, living culture GMBC0040); China, Yunnan Province, Baoshan City, Lancang River Nature Reserve (<named-content xmlns:xlink="http://www.w3.org/1999/xlink" content-type="dwc:verbatimCoordinates" xlink:type="simple"><named-content content-type="geo-json" specific-use="{&#34;type&#34;:&#34;Point&#34;,&#34;coordinates&#34;:[99.588636,25.588636]}" id="NCID0EVXAK" xlink:type="simple">25°35'19.09"N, 99°35'19.09"E</named-content></named-content>) on branches of an unidentified plant, 5 October 2019. Altitude: 2569 m, Y.H. Pi &amp; Qiong Zhang, LC193 (GMB0039, <named-content xmlns:xlink="http://www.w3.org/1999/xlink" content-type="dwc:institutional_code" xlink:type="simple">KUN-HKAS</named-content> 112667, living culture GMBC0039); China, Yunnan Province, Baoshan City, Lancang River Nature Reserve (<named-content xmlns:xlink="http://www.w3.org/1999/xlink" content-type="dwc:verbatimCoordinates" xlink:type="simple"><named-content content-type="geo-json" specific-use="{&#34;type&#34;:&#34;Point&#34;,&#34;coordinates&#34;:[99.590222,25.019197]}" id="NCID0ECYAK" xlink:type="simple">25°1'9.11"N, 99°35'24.80"E</named-content></named-content>) on branches of an unidentified plant, 5 October 2019. Altitude: 2649 m, Y.H. Pi &amp; Qiong Zhang, LC335 (GMB0042, <named-content xmlns:xlink="http://www.w3.org/1999/xlink" content-type="dwc:institutional_code" xlink:type="simple">KUN-HKAS</named-content> 112647, living culture GMBC0042); China, Guizhou Province, Anshun City, Pingba District (<named-content xmlns:xlink="http://www.w3.org/1999/xlink" content-type="dwc:verbatimCoordinates" xlink:type="simple"><named-content content-type="geo-json" specific-use="{&#34;type&#34;:&#34;Point&#34;,&#34;coordinates&#34;:[106.406800,26.419347]}" id="NCID0EPYAK" xlink:type="simple">26°25'9.65"N, 106°24'24.48"E</named-content></named-content>) on branches of an unidentified plant, 1 August 2020. Altitude: 1250 m, Y.H.Pi, PB51 (GMB0044, <named-content xmlns:xlink="http://www.w3.org/1999/xlink" content-type="dwc:institutional_code" xlink:type="simple">KUN-HKAS</named-content> 112693, living culture GMBC0044).</p><p><bold>Additional sequences.</bold> GMB0041 (<abbrev xmlns:xlink="http://www.w3.org/1999/xlink" xlink:title="large subunit ribosomal" id="ABBRID0E4YAK" xlink:type="simple">LSU</abbrev>: MW797062, <abbrev xmlns:xlink="http://www.w3.org/1999/xlink" xlink:title="RNA polymerase II second largest subunit" id="ABBRID0EBZAK" xlink:type="simple">RPB2</abbrev>: MW814906); GMB0043 (<abbrev xmlns:xlink="http://www.w3.org/1999/xlink" xlink:title="large subunit ribosomal" id="ABBRID0EFZAK" xlink:type="simple">LSU</abbrev>: MW797064, <abbrev xmlns:xlink="http://www.w3.org/1999/xlink" xlink:title="RNA polymerase II second largest subunit" id="ABBRID0EJZAK" xlink:type="simple">RPB2</abbrev>: MW814907); GMB0040 (<abbrev xmlns:xlink="http://www.w3.org/1999/xlink" xlink:title="large subunit ribosomal" id="ABBRID0ENZAK" xlink:type="simple">LSU</abbrev>: MW797061, <abbrev xmlns:xlink="http://www.w3.org/1999/xlink" xlink:title="RNA polymerase II second largest subunit" id="ABBRID0ERZAK" xlink:type="simple">RPB2</abbrev>: MW814905); GMB0039 (<abbrev xmlns:xlink="http://www.w3.org/1999/xlink" xlink:title="large subunit ribosomal" id="ABBRID0EVZAK" xlink:type="simple">LSU</abbrev>: MW797059, <abbrev xmlns:xlink="http://www.w3.org/1999/xlink" xlink:title="RNA polymerase II second largest subunit" id="ABBRID0EZZAK" xlink:type="simple">RPB2</abbrev>: MW814904); GMB0042 (<abbrev xmlns:xlink="http://www.w3.org/1999/xlink" xlink:title="large subunit ribosomal" id="ABBRID0E4ZAK" xlink:type="simple">LSU</abbrev>: MW797063); GMLB0044 (<abbrev xmlns:xlink="http://www.w3.org/1999/xlink" xlink:title="large subunit ribosomal" id="ABBRID0EB1AK" xlink:type="simple">LSU</abbrev>: MW979054, <abbrev xmlns:xlink="http://www.w3.org/1999/xlink" xlink:title="RNA polymerase II second largest subunit" id="ABBRID0EF1AK" xlink:type="simple">RPB2</abbrev>: MW814899).</p><p><bold>Note.</bold> Morphologically, <italic><tp:taxon-name><tp:taxon-name-part taxon-name-part-type="genus" reg="Diatrype">Diatrype</tp:taxon-name-part></tp:taxon-name></italic> has 8 ascospores in a single ascus, while <italic><tp:taxon-name><tp:taxon-name-part taxon-name-part-type="genus" reg="Diatrypella">Diatrypella</tp:taxon-name-part></tp:taxon-name></italic> has more than eight ascospores in each ascus (<xref ref-type="bibr" rid="B50">Senanayake et al. 2015</xref>). However, previous research (e.g. <xref ref-type="bibr" rid="B1">Acero et al. 2004</xref> and <xref ref-type="bibr" rid="B58">Trouillas et al. 2011</xref>) suggested that both <italic><tp:taxon-name><tp:taxon-name-part taxon-name-part-type="genus" reg="Diatrypella">Diatrypella</tp:taxon-name-part></tp:taxon-name></italic> and <italic><tp:taxon-name><tp:taxon-name-part taxon-name-part-type="genus" reg="Diatrype">Diatrype</tp:taxon-name-part></tp:taxon-name></italic> are polyphyletic within the family. In the phylogenetic analyses, <italic><tp:taxon-name><tp:taxon-name-part taxon-name-part-type="genus" reg="Diatrypella">Diatrypella</tp:taxon-name-part><tp:taxon-name-part taxon-name-part-type="species" reg="pseudooregonensis">pseudooregonensis</tp:taxon-name-part></tp:taxon-name></italic> grouped closely to the <italic><tp:taxon-name><tp:taxon-name-part taxon-name-part-type="genus" reg="Diatrypella">D.</tp:taxon-name-part><tp:taxon-name-part taxon-name-part-type="species" reg="verruciformis">verruciformis</tp:taxon-name-part></tp:taxon-name></italic> and thus, we consider this new species to belong in the genus <italic><tp:taxon-name><tp:taxon-name-part taxon-name-part-type="genus" reg="Diatrypella">Diatrypella</tp:taxon-name-part></tp:taxon-name></italic>, because it is doubtful whether the number of ascospores per asci is useful as a basis for generic classification.</p></tp:treatment-sec><ref-list><ref id="B50"><mixed-citation xmlns:xlink="http://www.w3.org/1999/xlink" xlink:type="simple"><person-group><name name-style="western"><surname>Senanayake</surname><given-names>IC</given-names></name><name name-style="western"><surname>Maharachchikumbura</surname><given-names>SN</given-names></name><name name-style="western"><surname>Hyde</surname><given-names>KD</given-names></name><name name-style="western"><surname>Bhat</surname><given-names>JD</given-names></name><name name-style="western"><surname>Jones</surname><given-names>EG</given-names></name><name name-style="western"><surname>Mckenzie</surname><given-names>EH</given-names></name><name name-style="western"><surname>Dai</surname><given-names>DQ</given-names></name><name name-style="western"><surname>Daranagama</surname><given-names>DA</given-names></name><name name-style="western"><surname>Dayarathne</surname><given-names>MC</given-names></name><name name-style="western"><surname>Goonasekara</surname><given-names>ID</given-names></name><name name-style="western"><surname>Konta</surname><given-names>S</given-names></name><name name-style="western"><surname>Li</surname><given-names>WJ</given-names></name><name name-style="western"><surname>Shang</surname><given-names>QJ</given-names></name><name name-style="western"><surname>Stadler</surname><given-names>M</given-names></name><name name-style="western"><surname>Wijayawardene</surname><given-names>NN</given-names></name><name name-style="western"><surname>Xiao</surname><given-names>YP</given-names></name><name name-style="western"><surname>Norphanphoun</surname><given-names>C</given-names></name><name name-style="western"><surname>Li</surname><given-names>Q</given-names></name><name name-style="western"><surname>Liu</surname><given-names>XY</given-names></name><name name-style="western"><surname>Bahkali</surname><given-names>AH</given-names></name><name name-style="western"><surname>Kang</surname><given-names>JC</given-names></name><name name-style="western"><surname>Wang</surname><given-names>Y</given-names></name><name name-style="western"><surname>Wen</surname><given-names>TC</given-names></name><name name-style="western"><surname>Wendt</surname><given-names>I</given-names></name><name name-style="western"><surname>Xu</surname><given-names>JC</given-names></name><name name-style="western"><surname>Camporesi</surname><given-names>E</given-names></name></person-group> (<year>2015</year>) <article-title>Towards unraveling relationships in <tp:taxon-name><tp:taxon-name-part taxon-name-part-type="subclass">Xylariomycetidae</tp:taxon-name-part></tp:taxon-name> (<tp:taxon-name><tp:taxon-name-part taxon-name-part-type="class">Sordariomycetes</tp:taxon-name-part></tp:taxon-name>).</article-title><source>Fungal Diversity</source><volume>73</volume>: <fpage>73</fpage>–<lpage>144</lpage>. <ext-link xlink:type="simple" ext-link-type="doi" xlink:href="10.1007/s13225-015-0340-y">https://doi.org/10.1007/s13225-015-0340-y</ext-link></mixed-citation></ref><ref id="B1"><mixed-citation xmlns:xlink="http://www.w3.org/1999/xlink" xlink:type="simple"><person-group><name name-style="western"><surname>Acero</surname><given-names>FJ</given-names></name><name name-style="western"><surname>González</surname><given-names>V</given-names></name><name name-style="western"><surname>Ballesteros</surname><given-names>JS</given-names></name><name name-style="western"><surname>Rubio</surname><given-names>V</given-names></name><name name-style="western"><surname>Checa</surname><given-names>J</given-names></name><name name-style="western"><surname>Bills</surname><given-names>GF</given-names></name><name name-style="western"><surname>Salazar</surname><given-names>O</given-names></name><name name-style="western"><surname>Platas</surname><given-names>G</given-names></name><name name-style="western"><surname>Peláez</surname><given-names>F</given-names></name></person-group> (<year>2004</year>) <article-title>Molecular phylogenetic studies on the <tp:taxon-name><tp:taxon-name-part taxon-name-part-type="genus">Diatrypaceae</tp:taxon-name-part></tp:taxon-name> based on rDNA-ITS sequences.</article-title><source>Mycologia</source><volume>96</volume>: <fpage>249</fpage>–<lpage>259</lpage>. <ext-link xlink:type="simple" ext-link-type="doi" xlink:href="10.1080/15572536.2005.11832975">https://doi.org/10.1080/15572536.2005.11832975</ext-link></mixed-citation></ref><ref id="B58"><mixed-citation xmlns:xlink="http://www.w3.org/1999/xlink" xlink:type="simple"><person-group><name name-style="western"><surname>Trouillas</surname><given-names>FP</given-names></name><name name-style="western"><surname>Wayne</surname><given-names>MP</given-names></name><name name-style="western"><surname>Sosnowski</surname><given-names>MR</given-names></name><name name-style="western"><surname>Huang</surname><given-names>R</given-names></name><name name-style="western"><surname>Peduto</surname><given-names>F</given-names></name><name name-style="western"><surname>Loschiavo</surname><given-names>A</given-names></name><name name-style="western"><surname>Savocchia</surname><given-names>S</given-names></name><name name-style="western"><surname>Scott</surname><given-names>ES</given-names></name><name name-style="western"><surname>Gubler</surname><given-names>WD</given-names></name></person-group> (<year>2011</year>) <article-title>Taxonomy and DNA phylogeny of <tp:taxon-name><tp:taxon-name-part taxon-name-part-type="genus">Diatrypaceae</tp:taxon-name-part></tp:taxon-name> associated with <italic><tp:taxon-name><tp:taxon-name-part taxon-name-part-type="genus">Vitis</tp:taxon-name-part><tp:taxon-name-part taxon-name-part-type="species">vinifera</tp:taxon-name-part></tp:taxon-name></italic> and other woody plants in Australia.</article-title><source>Fungal Diversity</source><volume>49</volume>: <fpage>203</fpage>–<lpage>223</lpage>. <ext-link xlink:type="simple" ext-link-type="doi" xlink:href="10.1007/s13225-011-0094-0">https://doi.org/10.1007/s13225-011-0094-0</ext-link></mixed-citation></ref></ref-list></tp:taxon-treatment>
