# Supplementary material for: New contributions to Diatrypaceae from karst areas in China
Source: MycoKeys. 2021 Aug 20;83:1–37. doi: 10.3897/mycokeys.83.68926 (PMC8397698; doi:10.3897/mycokeys.83.68926)
Supplement: XML Treatment for Diatrypella vulgaris [file mycokeys.83.68926-treatment7.xml]

<!DOCTYPE tp:taxon-treatment
  PUBLIC "-//TaxonX//DTD Taxonomic Treatment Publishing DTD v0 20100105//EN" "tax-treatment-NSO.dtd">
<tp:taxon-treatment xmlns:tp="http://www.plazi.org/taxpub"><tp:treatment-meta><kwd-group><label>Taxon classification</label><kwd><named-content xmlns:xlink="http://www.w3.org/1999/xlink" content-type="kingdom">Fungi</named-content></kwd><kwd><named-content xmlns:xlink="http://www.w3.org/1999/xlink" content-type="order">Xylariales</named-content></kwd><kwd><named-content xmlns:xlink="http://www.w3.org/1999/xlink" content-type="family">Diatrypaceae</named-content></kwd></kwd-group><mixed-citation publication-type="journal"><person-group><name><surname>Long</surname><given-names>Sihan</given-names></name><name><surname>Liu</surname><given-names>Lili</given-names></name><name><surname>Pi</surname><given-names>Yinhui</given-names></name><name><surname>Wu</surname><given-names>Youpeng</given-names></name><name><surname>Lin</surname><given-names>Yan</given-names></name><name><surname>Zhang</surname><given-names>Xu</given-names></name><name><surname>Long</surname><given-names>Qingde</given-names></name><name><surname>Kang</surname><given-names>Yingqian</given-names></name><name><surname>Kang</surname><given-names>Jichuan</given-names></name><name><surname>Wijayawardene</surname><given-names>Nalin N.</given-names></name><name><surname>Wang</surname><given-names>Feng</given-names></name><name><surname>Shen</surname><given-names>Xiangchun</given-names></name><name><surname>Li</surname><given-names>Qirui</given-names></name></person-group><article-title>New contributions to <tp:taxon-name><tp:taxon-name-part taxon-name-part-type="genus" reg="Diatrypaceae">Diatrypaceae</tp:taxon-name-part></tp:taxon-name> from karst areas in China</article-title><source>MycoKeys</source><day>20</day><month>8</month><year>2021</year><volume>83</volume><fpage>1</fpage><lpage>37</lpage><pub-id pub-id-type="doi">10.3897/mycokeys.83.68926</pub-id></mixed-citation></tp:treatment-meta><tp:nomenclature><tp:taxon-name>
              <object-id xmlns:xlink="http://www.w3.org/1999/xlink" content-type="arpha" xlink:type="simple">6D81ECFA-42D3-5AD0-9A74-63C6F55ADEEE</object-id>
              <tp:taxon-name-part taxon-name-part-type="genus" reg="Diatrypella">Diatrypella</tp:taxon-name-part>
              <tp:taxon-name-part taxon-name-part-type="species" reg="vulgaris">vulgaris</tp:taxon-name-part>
              <object-id xmlns:xlink="http://www.w3.org/1999/xlink" content-type="mycobank" xlink:type="simple">519404</object-id>
            </tp:taxon-name><tp:taxon-authority>Trouillas, W.M. Pitt &amp; Gubler, Fungal Diversity 49: 212 (2011)</tp:taxon-authority><xref ref-type="fig" rid="F6">Fig. 5</xref></tp:nomenclature><tp:treatment-sec sec-type="description" id="SECID0E54AK"><title>Description.</title><p><italic>Saprobic</italic> on decaying branches of an unidentified plant. <bold>Sexual morph</bold>: <italic>Stromata</italic> scattered on the host, 0.8–1.5 mm long and 0.8–2 mm broad (av. = 1.2 × 1.3 mm, n = 30) pustulate, visible as black, rounded to irregular in shape on host surface, semi-immersed, erumpent through host bark, with 2–8 ascomata immersed in one stroma. <italic>Endostroma</italic> consists of outer dark brown, small, dense, thin parenchymal cells and an inner layer of white, large, loose parenchymal cells. <italic>Ostiole</italic> opening separately, papillate or apapillate, central 710.7–787.2 μm high, 270.2–422 μm diam. (av. = 742 × 363 μm, n = 10). <italic>Perithecium</italic> immersed in stroma, round to oblong, with cylindrical neck, brevicollous or longicollous. <italic>Peridium</italic> composed of outer layer of dark brown to black, thin-walled cells, arranged in <italic>textura angularis</italic>, inner layer of hyaline thin-walled cells of <italic>textura angularis</italic>. <italic>Asci</italic> 111.4–152.9 × 10.6–17.5 μm (av. = 124.5 × 15.5 μm, n = 30), polysporous, clavate, long-stalked, apically rounded. <italic>Ascospores</italic> 8–11 × 1–2 μm (av. = 8.9 × 1.7 μm, n = 30), overlapping, crowded, allantoid, slightly or moderately curved, smooth, subhyaline, yellowish in mass, aseptate, usually with two oil droplets. <bold>Asexual morph</bold>: undetermined.</p><fig id="F6" position="float" orientation="portrait"><object-id xmlns:xlink="http://www.w3.org/1999/xlink" content-type="doi" xlink:type="simple">10.3897/mycokeys.83.68926.figure5</object-id><object-id xmlns:xlink="http://www.w3.org/1999/xlink" content-type="arpha" xlink:type="simple">856D9567-BCE8-596A-962C-BFC1ED275B6B</object-id><label>Figure 5.</label><caption><p><italic><tp:taxon-name><tp:taxon-name-part taxon-name-part-type="genus" reg="Diatrypella">Diatrypella</tp:taxon-name-part><tp:taxon-name-part taxon-name-part-type="species" reg="vulgaris">vulgaris</tp:taxon-name-part></tp:taxon-name></italic> (GMB0051, <bold>new record for China</bold>) <bold>A</bold> stromata on host substrate; <bold>B, C</bold> close-up of stroma <bold>D</bold> transverse sections through ascostroma <bold>E</bold> vertical section through ascostroma <bold>F</bold> culture on <abbrev xmlns:xlink="http://www.w3.org/1999/xlink" xlink:title="potato dextrose agar" id="ABBRID0EAABK" xlink:type="simple">PDA</abbrev><bold>G</bold> section through the ascostroma <bold>H, I</bold> ostiolar canal <bold>J, K</bold> asci <bold>L–O</bold> ascospores. Scale bars: 20 μm (<bold>G</bold>); 10 μm (<bold>H–I</bold>).</p></caption><graphic xmlns:xlink="http://www.w3.org/1999/xlink" xlink:href="mycokeys-83-001-g005.jpg" position="float" orientation="portrait" xlink:type="simple" id="oo_579686.jpg"><uri content-type="original_file" xlink:type="simple">https://binary.pensoft.net/fig/579686</uri></graphic></fig></tp:treatment-sec><tp:treatment-sec sec-type="description" id="SECID0EVABK"><title>Culture characteristics.</title><p>Ascospores germinating on <abbrev xmlns:xlink="http://www.w3.org/1999/xlink" xlink:title="potato dextrose agar" id="ABBRID0E2ABK" xlink:type="simple">PDA</abbrev> within 24 hours. Colonies on <abbrev xmlns:xlink="http://www.w3.org/1999/xlink" xlink:title="potato dextrose agar" id="ABBRID0E6ABK" xlink:type="simple">PDA</abbrev>, white when young, became pale brown, dense, but thinning towards edge, medium dense, white from above, reverse side white at margin, flesh to pale brown at centre, no pigmentation produced on <abbrev xmlns:xlink="http://www.w3.org/1999/xlink" xlink:title="potato dextrose agar" id="ABBRID0EDBBK" xlink:type="simple">PDA</abbrev> medium, no conidia observed on <abbrev xmlns:xlink="http://www.w3.org/1999/xlink" xlink:title="potato dextrose agar" id="ABBRID0EHBBK" xlink:type="simple">PDA</abbrev> or on OA media.</p></tp:treatment-sec><tp:treatment-sec sec-type="material" id="SECID0ELBBK"><title>Specimens examined.</title><p>China, Guizhou Province, Guiyang City, Gaopo Township (<named-content xmlns:xlink="http://www.w3.org/1999/xlink" content-type="dwc:verbatimCoordinates" xlink:type="simple"><named-content content-type="geo-json" specific-use="{&#34;type&#34;:&#34;Point&#34;,&#34;coordinates&#34;:[106.498769,26.503339]}" id="NCID0EUBBK" xlink:type="simple">26°29'72.02"N, 106°29'55.57"E</named-content></named-content>), on branches of unidentified plant, 30 October 2020. Altitude: 1589 m, S.H. Long, GP02 (GMB0051, <named-content xmlns:xlink="http://www.w3.org/1999/xlink" content-type="dwc:institutional_code" xlink:type="simple">KUN-HKAS</named-content> 112697, living culture GMBC0051).</p></tp:treatment-sec><tp:treatment-sec sec-type="Additional sequences" id="SECID0E5BBK"><title>Additional sequences.</title><p>GMB0051 (<abbrev xmlns:xlink="http://www.w3.org/1999/xlink" xlink:title="large subunit ribosomal" id="ABBRID0EECBK" xlink:type="simple">LSU</abbrev>: MW797051, <abbrev xmlns:xlink="http://www.w3.org/1999/xlink" xlink:title="RNA polymerase II second largest subunit" id="ABBRID0EICBK" xlink:type="simple">RPB2</abbrev>: MW814897).</p></tp:treatment-sec><tp:treatment-sec sec-type="notes" id="SECID0EMCBK"><title>Note.</title><p>The comparison of <abbrev xmlns:xlink="http://www.w3.org/1999/xlink" xlink:title="internal transcribed spacer" id="ABBRID0ESCBK" xlink:type="simple">ITS</abbrev> sequences in NCBI showed that this isolate is 100% similar to the strain of <italic><tp:taxon-name><tp:taxon-name-part taxon-name-part-type="genus" reg="Diatrypella">Diatrypella</tp:taxon-name-part><tp:taxon-name-part taxon-name-part-type="species" reg="vulgaris">vulgaris</tp:taxon-name-part></tp:taxon-name></italic> (HVGRF03), isolated from holotype specimens. Morphologically, GMB0051 shows the same features as <italic><tp:taxon-name><tp:taxon-name-part taxon-name-part-type="genus" reg="Diatrypella">Diatrypella</tp:taxon-name-part><tp:taxon-name-part taxon-name-part-type="species" reg="vulgaris">vulgaris</tp:taxon-name-part></tp:taxon-name></italic>. The stromata of these specimens are similar, but ascospores of GMB0051 are thinner than those of the HVGRF03 (8–10 × 2–2.5 μm) and, when compared with the ascospores of strain MFLUCC 17-0128 (4.5–7.5 × 1–2 μm), they are shorter than GMB0051 (<xref ref-type="bibr" rid="B58">Trouillas et al. 2011</xref>; <xref ref-type="bibr" rid="B21">Hyde et al. 2017</xref>). Here, we use the <abbrev xmlns:xlink="http://www.w3.org/1999/xlink" xlink:title="internal transcribed spacer" id="ABBRID0EUDBK" xlink:type="simple">ITS</abbrev> sequence similarity between the new collection and the type strain of <italic><tp:taxon-name><tp:taxon-name-part taxon-name-part-type="genus" reg="Diatrypella">Diatrypella</tp:taxon-name-part><tp:taxon-name-part taxon-name-part-type="species" reg="vulgaris">vulgaris</tp:taxon-name-part></tp:taxon-name></italic> as the identification tool. <italic><tp:taxon-name><tp:taxon-name-part taxon-name-part-type="genus" reg="Diatrypella">Diatrypella</tp:taxon-name-part><tp:taxon-name-part taxon-name-part-type="species" reg="vulgaris">vulgaris</tp:taxon-name-part></tp:taxon-name></italic> has been reported in Austria and Thailand (<xref ref-type="bibr" rid="B58">Trouillas et al. 2011</xref>, <xref ref-type="bibr" rid="B21">Hyde et al. 2017</xref>). This is the first report of <italic><tp:taxon-name><tp:taxon-name-part taxon-name-part-type="genus" reg="Diatrypella">Diatrypella</tp:taxon-name-part><tp:taxon-name-part taxon-name-part-type="species" reg="vulgaris">vulgaris</tp:taxon-name-part></tp:taxon-name></italic> from China.</p></tp:treatment-sec><ref-list><ref id="B58"><mixed-citation xmlns:xlink="http://www.w3.org/1999/xlink" xlink:type="simple"><person-group><name name-style="western"><surname>Trouillas</surname><given-names>FP</given-names></name><name name-style="western"><surname>Wayne</surname><given-names>MP</given-names></name><name name-style="western"><surname>Sosnowski</surname><given-names>MR</given-names></name><name name-style="western"><surname>Huang</surname><given-names>R</given-names></name><name name-style="western"><surname>Peduto</surname><given-names>F</given-names></name><name name-style="western"><surname>Loschiavo</surname><given-names>A</given-names></name><name name-style="western"><surname>Savocchia</surname><given-names>S</given-names></name><name name-style="western"><surname>Scott</surname><given-names>ES</given-names></name><name name-style="western"><surname>Gubler</surname><given-names>WD</given-names></name></person-group> (<year>2011</year>) <article-title>Taxonomy and DNA phylogeny of <tp:taxon-name><tp:taxon-name-part taxon-name-part-type="genus">Diatrypaceae</tp:taxon-name-part></tp:taxon-name> associated with <italic><tp:taxon-name><tp:taxon-name-part taxon-name-part-type="genus">Vitis</tp:taxon-name-part><tp:taxon-name-part taxon-name-part-type="species">vinifera</tp:taxon-name-part></tp:taxon-name></italic> and other woody plants in Australia.</article-title><source>Fungal Diversity</source><volume>49</volume>: <fpage>203</fpage>–<lpage>223</lpage>. <ext-link xlink:type="simple" ext-link-type="doi" xlink:href="10.1007/s13225-011-0094-0">https://doi.org/10.1007/s13225-011-0094-0</ext-link></mixed-citation></ref><ref id="B21"><mixed-citation xmlns:xlink="http://www.w3.org/1999/xlink" xlink:type="simple"><person-group><name name-style="western"><surname>Hyde</surname><given-names>KD</given-names></name><name name-style="western"><surname>Norphanphoun</surname><given-names>C</given-names></name><name name-style="western"><surname>Abreu</surname><given-names>VP</given-names></name><name name-style="western"><surname>Bazzicalupo</surname><given-names>A</given-names></name><name name-style="western"><surname>Thilini Chethana</surname><given-names>KW</given-names></name><name name-style="western"><surname>Clericuzio</surname><given-names>M</given-names></name><name name-style="western"><surname>Dayarathne</surname><given-names>MC</given-names></name><name name-style="western"><surname>Dissanayake</surname><given-names>AJ</given-names></name><name name-style="western"><surname>Ekanayaka</surname><given-names>AH</given-names></name><name name-style="western"><surname>He</surname><given-names>MQ</given-names></name><name name-style="western"><surname>Hongsanan</surname><given-names>S</given-names></name><name name-style="western"><surname>Huang</surname><given-names>SK</given-names></name><name name-style="western"><surname>Jayasiri</surname><given-names>SC</given-names></name><name name-style="western"><surname>Jayawardena</surname><given-names>RS</given-names></name><name name-style="western"><surname>Karunarathna</surname><given-names>A</given-names></name><name name-style="western"><surname>Konta</surname><given-names>S</given-names></name><name name-style="western"><surname>Kušan</surname><given-names>I</given-names></name><name name-style="western"><surname>Lee</surname><given-names>H</given-names></name><name name-style="western"><surname>Li</surname><given-names>JF</given-names></name><name name-style="western"><surname>Lin</surname><given-names>CG</given-names></name><name name-style="western"><surname>Liu</surname><given-names>NG</given-names></name><name name-style="western"><surname>Lu</surname><given-names>YZ</given-names></name><name name-style="western"><surname>Luo</surname><given-names>ZL</given-names></name><name name-style="western"><surname>Manawasinghe</surname><given-names>IS</given-names></name><name name-style="western"><surname>Mapook</surname><given-names>A</given-names></name><name name-style="western"><surname>Perera</surname><given-names>RH</given-names></name><name name-style="western"><surname>Phookamsak</surname><given-names>R</given-names></name><name name-style="western"><surname>Phukhamsakda</surname><given-names>C</given-names></name><name name-style="western"><surname>Siedlecki</surname><given-names>I</given-names></name><name name-style="western"><surname>Soares</surname><given-names>AM</given-names></name><name name-style="western"><surname>Tennakoon</surname><given-names>DS</given-names></name><name name-style="western"><surname>Tian</surname><given-names>Q</given-names></name><name name-style="western"><surname>Tibpromma</surname><given-names>S</given-names></name><name name-style="western"><surname>Wanasinghe</surname><given-names>DN</given-names></name><name name-style="western"><surname>Xiao</surname><given-names>YP</given-names></name><name name-style="western"><surname>Yang</surname><given-names>J</given-names></name><name name-style="western"><surname>Zeng</surname><given-names>XY</given-names></name><name name-style="western"><surname>Abdel-Aziz</surname><given-names>FA</given-names></name><name name-style="western"><surname>Li</surname><given-names>WJ</given-names></name><name name-style="western"><surname>Senanayake</surname><given-names>IC</given-names></name><name name-style="western"><surname>Shang</surname><given-names>QJ</given-names></name><name name-style="western"><surname>Daranagama</surname><given-names>DA</given-names></name><name name-style="western"><surname>de Silva</surname><given-names>NI</given-names></name><name name-style="western"><surname>Thambugala</surname><given-names>KM</given-names></name><name name-style="western"><surname>Abdel-Wahab</surname><given-names>MA</given-names></name><name name-style="western"><surname>Bahkali</surname><given-names>AH</given-names></name><name name-style="western"><surname>Berbee</surname><given-names>ML</given-names></name><name name-style="western"><surname>Boonmee</surname><given-names>S</given-names></name><name name-style="western"><surname>Bhat</surname><given-names>DJ</given-names></name><name name-style="western"><surname>Bulgakov</surname><given-names>TS</given-names></name><name name-style="western"><surname>Buyck</surname><given-names>B</given-names></name><name name-style="western"><surname>Camporesi</surname><given-names>E</given-names></name><name name-style="western"><surname>Castañeda-Ruiz</surname><given-names>RF</given-names></name><name name-style="western"><surname>Chomnunti</surname><given-names>P</given-names></name><name name-style="western"><surname>Doilom</surname><given-names>M</given-names></name><name name-style="western"><surname>Dovana</surname><given-names>F</given-names></name><name name-style="western"><surname>Gibertoni</surname><given-names>TB</given-names></name><name name-style="western"><surname>Jadan</surname><given-names>M</given-names></name><name name-style="western"><surname>Jeewon</surname><given-names>R</given-names></name><name name-style="western"><surname>Jones</surname><given-names>EBG</given-names></name><name name-style="western"><surname>Kang</surname><given-names>JC</given-names></name><name name-style="western"><surname>Karunarathna</surname><given-names>SC</given-names></name><name name-style="western"><surname>Lim</surname><given-names>YW</given-names></name><name name-style="western"><surname>Liu</surname><given-names>JK</given-names></name><name name-style="western"><surname>Liu</surname><given-names>ZY</given-names></name><name name-style="western"><surname>Plautz</surname><given-names>Jr HL</given-names></name><name name-style="western"><surname>Lumyong</surname><given-names>S</given-names></name><name name-style="western"><surname>Maharachchikumbura</surname><given-names>SSN</given-names></name><name name-style="western"><surname>Matočec</surname><given-names>N</given-names></name><name name-style="western"><surname>McKenzie</surname><given-names>EHC</given-names></name><name name-style="western"><surname>Mešić</surname><given-names>A</given-names></name><name name-style="western"><surname>Miller</surname><given-names>D</given-names></name><name name-style="western"><surname>Pawłowska</surname><given-names>J</given-names></name><name name-style="western"><surname>Pereira</surname><given-names>OL</given-names></name><name name-style="western"><surname>Promputtha</surname><given-names>I</given-names></name><name name-style="western"><surname>Romero</surname><given-names>AL</given-names></name><name name-style="western"><surname>Ryvarden</surname><given-names>L</given-names></name><name name-style="western"><surname>Su</surname><given-names>HY</given-names></name><name name-style="western"><surname>Suetrong</surname><given-names>S</given-names></name><name name-style="western"><surname>Tkalčec</surname><given-names>Z</given-names></name><name name-style="western"><surname>Vizzini</surname><given-names>A</given-names></name><name name-style="western"><surname>Wen</surname><given-names>TC</given-names></name><name name-style="western"><surname>Wisitrassameewong</surname><given-names>K</given-names></name><name name-style="western"><surname>Wrzosek</surname><given-names>M</given-names></name><name name-style="western"><surname>Xu</surname><given-names>JC</given-names></name><name name-style="western"><surname>Zhao</surname><given-names>Q</given-names></name><name name-style="western"><surname>Zhao</surname><given-names>RL</given-names></name><name name-style="western"><surname>Mortimer</surname><given-names>PE</given-names></name></person-group> (<year>2017</year>) <article-title>Fungal diversity notes 603–708: taxonomic and phylogenetic notes on genera and species.</article-title><source>Fungal Diversity</source><volume>87</volume>: <fpage>1</fpage>–<lpage>235</lpage>. <ext-link xlink:type="simple" ext-link-type="doi" xlink:href="10.1007/s13225-017-0391-3">https://doi.org/10.1007/s13225-017-0391-3</ext-link></mixed-citation></ref></ref-list></tp:taxon-treatment>
