# Supplementary material for: New contributions to Diatrypaceae from karst areas in China
Source: MycoKeys. 2021 Aug 20;83:1–37. doi: 10.3897/mycokeys.83.68926 (PMC8397698; doi:10.3897/mycokeys.83.68926)
Supplement: XML Treatment for Diatrypella oregonensis [file mycokeys.83.68926-treatment8.xml]

<!DOCTYPE tp:taxon-treatment
  PUBLIC "-//TaxonX//DTD Taxonomic Treatment Publishing DTD v0 20100105//EN" "tax-treatment-NSO.dtd">
<tp:taxon-treatment xmlns:tp="http://www.plazi.org/taxpub"><tp:treatment-meta><kwd-group><label>Taxon classification</label><kwd><named-content xmlns:xlink="http://www.w3.org/1999/xlink" content-type="kingdom">Fungi</named-content></kwd><kwd><named-content xmlns:xlink="http://www.w3.org/1999/xlink" content-type="order">Xylariales</named-content></kwd><kwd><named-content xmlns:xlink="http://www.w3.org/1999/xlink" content-type="family">Diatrypaceae</named-content></kwd></kwd-group><mixed-citation publication-type="journal"><person-group><name><surname>Long</surname><given-names>Sihan</given-names></name><name><surname>Liu</surname><given-names>Lili</given-names></name><name><surname>Pi</surname><given-names>Yinhui</given-names></name><name><surname>Wu</surname><given-names>Youpeng</given-names></name><name><surname>Lin</surname><given-names>Yan</given-names></name><name><surname>Zhang</surname><given-names>Xu</given-names></name><name><surname>Long</surname><given-names>Qingde</given-names></name><name><surname>Kang</surname><given-names>Yingqian</given-names></name><name><surname>Kang</surname><given-names>Jichuan</given-names></name><name><surname>Wijayawardene</surname><given-names>Nalin N.</given-names></name><name><surname>Wang</surname><given-names>Feng</given-names></name><name><surname>Shen</surname><given-names>Xiangchun</given-names></name><name><surname>Li</surname><given-names>Qirui</given-names></name></person-group><article-title>New contributions to <tp:taxon-name><tp:taxon-name-part taxon-name-part-type="genus" reg="Diatrypaceae">Diatrypaceae</tp:taxon-name-part></tp:taxon-name> from karst areas in China</article-title><source>MycoKeys</source><day>20</day><month>8</month><year>2021</year><volume>83</volume><fpage>1</fpage><lpage>37</lpage><pub-id pub-id-type="doi">10.3897/mycokeys.83.68926</pub-id></mixed-citation></tp:treatment-meta><tp:nomenclature><tp:taxon-name>
              <object-id xmlns:xlink="http://www.w3.org/1999/xlink" content-type="arpha" xlink:type="simple">7CE88264-5FFE-5E09-8396-D563E25E6945</object-id>
              <tp:taxon-name-part taxon-name-part-type="genus" reg="Diatrypella">Diatrypella</tp:taxon-name-part>
              <tp:taxon-name-part taxon-name-part-type="species" reg="oregonensis">oregonensis</tp:taxon-name-part>
              <object-id xmlns:xlink="http://www.w3.org/1999/xlink" content-type="mycobank" xlink:type="simple">839728</object-id>
            </tp:taxon-name><tp:taxon-authority>(Wehm.) S.H. Long &amp; Q.R. Li</tp:taxon-authority><tp:taxon-status xmlns:xlink="http://www.w3.org/1999/xlink" xlink:type="simple">comb. nov.</tp:taxon-status><tp:nomenclature-citation-list><tp:nomenclature-citation><tp:taxon-name>
                  <tp:taxon-name-part taxon-name-part-type="genus" reg="Eutypella"/>
                  <tp:taxon-name-part taxon-name-part-type="species" reg="oregonensis"/>
                </tp:taxon-name><comment>≡ <tp:taxon-name><tp:taxon-name-part taxon-name-part-type="genus" reg="Eutypella">Eutypella</tp:taxon-name-part><tp:taxon-name-part taxon-name-part-type="species" reg="oregonensis">oregonensis</tp:taxon-name-part></tp:taxon-name> Wehm. Pap. Mich. Acad. Sci. 11: 163 (1930) </comment></tp:nomenclature-citation><tp:nomenclature-citation><tp:taxon-name>
                  <tp:taxon-name-part taxon-name-part-type="genus" reg="Diatrype"/>
                  <tp:taxon-name-part taxon-name-part-type="species" reg="oregonensis"/>
                </tp:taxon-name><comment>≡ <tp:taxon-name><tp:taxon-name-part taxon-name-part-type="genus" reg="Diatrype">Diatrype</tp:taxon-name-part><tp:taxon-name-part taxon-name-part-type="species" reg="oregonensis">oregonensis</tp:taxon-name-part></tp:taxon-name> (Wehm.) Rappaz, Mycol. helv. 2(3): 420 (1987) </comment></tp:nomenclature-citation></tp:nomenclature-citation-list></tp:nomenclature><tp:treatment-sec sec-type="description" id="SECID0EEHBK"><title>Description.</title><p>See <xref ref-type="bibr" rid="B56">Trouillas et al. (2010)</xref>.</p></tp:treatment-sec><tp:treatment-sec sec-type="notes" id="SECID0EOHBK"><title>Note.</title><p>The strains of <italic><tp:taxon-name><tp:taxon-name-part taxon-name-part-type="genus" reg="Diatrype">Diatrype</tp:taxon-name-part><tp:taxon-name-part taxon-name-part-type="species" reg="oregonensis">oregonensis</tp:taxon-name-part></tp:taxon-name></italic> (DPL200, CA117) generated from <xref ref-type="bibr" rid="B56">Trouillas et al. (2010)</xref> grouped in <italic><tp:taxon-name><tp:taxon-name-part taxon-name-part-type="genus" reg="Diatrypella">Diatrypella</tp:taxon-name-part></tp:taxon-name> s. str. <tp:taxon-name><tp:taxon-name-part taxon-name-part-type="genus" reg="Diatrype">Diatrype</tp:taxon-name-part><tp:taxon-name-part taxon-name-part-type="species" reg="oregonensis">oregonensis</tp:taxon-name-part></tp:taxon-name></italic> was erected in 1930 as <italic><tp:taxon-name><tp:taxon-name-part taxon-name-part-type="genus" reg="Eutypella">Eutypella</tp:taxon-name-part><tp:taxon-name-part taxon-name-part-type="species" reg="oregonensis">oregonensis</tp:taxon-name-part></tp:taxon-name></italic> (<xref ref-type="bibr" rid="B25">Kauffman 1930</xref>). No available sequences from type material were found. After re-examination of holotype specimen of <italic><tp:taxon-name><tp:taxon-name-part taxon-name-part-type="genus" reg="Diatrype">Diatrype</tp:taxon-name-part><tp:taxon-name-part taxon-name-part-type="species" reg="oregonensis">oregonensis</tp:taxon-name-part></tp:taxon-name></italic>, <xref ref-type="bibr" rid="B56">Trouillas et al. (2010)</xref> introduced two strains of <italic><tp:taxon-name><tp:taxon-name-part taxon-name-part-type="genus" reg="Diatrype">Diatrype</tp:taxon-name-part><tp:taxon-name-part taxon-name-part-type="species" reg="oregonensis">oregonensis</tp:taxon-name-part></tp:taxon-name></italic> (DPL200 and CA117). Although neither of these strains are ex-type, they are, the most authoritative strains. Here, we tentatively transfer <italic><tp:taxon-name><tp:taxon-name-part taxon-name-part-type="genus" reg="Diatrype">Diatrype</tp:taxon-name-part><tp:taxon-name-part taxon-name-part-type="species" reg="oregonensis">oregonensis</tp:taxon-name-part></tp:taxon-name></italic> to <italic><tp:taxon-name><tp:taxon-name-part taxon-name-part-type="genus" reg="Diatrypella">Diatrypella</tp:taxon-name-part></tp:taxon-name></italic> as <italic><tp:taxon-name><tp:taxon-name-part taxon-name-part-type="genus" reg="Diatrypella">Diatrypella</tp:taxon-name-part><tp:taxon-name-part taxon-name-part-type="species" reg="oregonensis">oregonensis</tp:taxon-name-part></tp:taxon-name></italic>, based on the phylogenetic analyses (Fig. <xref ref-type="fig" rid="F1">1</xref>). <italic><tp:taxon-name><tp:taxon-name-part taxon-name-part-type="genus" reg="Diatrypella">Diatrypella</tp:taxon-name-part><tp:taxon-name-part taxon-name-part-type="species" reg="oregonensis">oregonensis</tp:taxon-name-part></tp:taxon-name></italic> is similar to <italic><tp:taxon-name><tp:taxon-name-part taxon-name-part-type="genus" reg="Diatrypella">D.</tp:taxon-name-part><tp:taxon-name-part taxon-name-part-type="species" reg="pseudooregonensis">pseudooregonensis</tp:taxon-name-part></tp:taxon-name></italic> in having 8-spored asci (<xref ref-type="bibr" rid="B48">Rappaz 1987</xref>; <xref ref-type="bibr" rid="B58">Trouillas et al. 2011</xref>). Nevertheless, we consider that the number of ascospores as a basis for distinguishing <italic><tp:taxon-name><tp:taxon-name-part taxon-name-part-type="genus" reg="Diatrypella">Diatrypella</tp:taxon-name-part></tp:taxon-name></italic> from <italic><tp:taxon-name><tp:taxon-name-part taxon-name-part-type="genus" reg="Diatrype">Diatrype</tp:taxon-name-part></tp:taxon-name></italic> is not useful.</p></tp:treatment-sec><tp:treatment-sec><!--Section generated to contain objects referenced in tp:taxon-treatment.--><fig id="F1" position="float" orientation="portrait"><object-id xmlns:xlink="http://www.w3.org/1999/xlink" content-type="doi" xlink:type="simple">10.3897/mycokeys.83.68926.figure1</object-id><object-id xmlns:xlink="http://www.w3.org/1999/xlink" content-type="arpha" xlink:type="simple">2A150248-256F-5DA7-BDA7-735EDE3403ED</object-id><label>Figure 1.</label><caption><p>Phylogram generated from Maximum Likelihood (RAxML) analyses, based on <abbrev xmlns:xlink="http://www.w3.org/1999/xlink" xlink:title="internal transcribed spacer" id="ABBRID0EINCI" xlink:type="simple">ITS</abbrev>-β-tubulin matrix. <abbrev xmlns:xlink="http://www.w3.org/1999/xlink" xlink:title="Maximum Likelihood" id="ABBRID0EMNCI" xlink:type="simple">ML</abbrev> bootstrap supports (≥ 70%) and Bayesian posterior probability (≥ 0.90) are indicated as <abbrev xmlns:xlink="http://www.w3.org/1999/xlink" xlink:title="Maximum Likelihood" id="ABBRID0EQNCI" xlink:type="simple">ML</abbrev>/<abbrev xmlns:xlink="http://www.w3.org/1999/xlink" xlink:title="Bayesian posterior probabilities" id="ABBRID0EUNCI" xlink:type="simple">BYPP</abbrev>. The tree is rooted to <italic><tp:taxon-name><tp:taxon-name-part taxon-name-part-type="genus" reg="Kretzschmaria">Kretzschmaria</tp:taxon-name-part><tp:taxon-name-part taxon-name-part-type="species" reg="deusta">deusta</tp:taxon-name-part></tp:taxon-name></italic> (CBS 826.72) and <italic><tp:taxon-name><tp:taxon-name-part taxon-name-part-type="genus" reg="Xylaria">Xylaria</tp:taxon-name-part><tp:taxon-name-part taxon-name-part-type="species" reg="hypoxylon">hypoxylon</tp:taxon-name-part></tp:taxon-name></italic> (CBS 122620). Ex-type strains are in red. Newly generated strains are in black bold.</p></caption><graphic xmlns:xlink="http://www.w3.org/1999/xlink" xlink:href="mycokeys-83-001-g001.jpg" position="float" orientation="portrait" xlink:type="simple" id="oo_579682.jpg"><uri content-type="original_file" xlink:type="simple">https://binary.pensoft.net/fig/579682</uri></graphic></fig></tp:treatment-sec><ref-list><ref id="B56"><mixed-citation xmlns:xlink="http://www.w3.org/1999/xlink" xlink:type="simple"><person-group><name name-style="western"><surname>Trouillas</surname><given-names>FP</given-names></name><name name-style="western"><surname>Urbez-Torres</surname><given-names>JR</given-names></name><name name-style="western"><surname>Gubler</surname><given-names>WD</given-names></name></person-group> (<year>2010</year>) <article-title>Diversity of diatrypaceous fungi associated with grapevine canker diseases in California.</article-title><source>Mycologia</source><volume>102</volume>: <fpage>319</fpage>–<lpage>336</lpage>. <ext-link xlink:type="simple" ext-link-type="doi" xlink:href="10.3852/08-185">https://doi.org/10.3852/08-185</ext-link></mixed-citation></ref><ref id="B25"><mixed-citation xmlns:xlink="http://www.w3.org/1999/xlink" xlink:type="simple"><person-group><name name-style="western"><surname>Kauffman</surname><given-names>CH</given-names></name></person-group> (<year>1930</year>) <article-title>The fungous flora of Siskiyou Mountains in southern Oregon.</article-title><source>Papers of the Michigan Academy of Science, Arts, and Letters</source><volume>11</volume>: <fpage>151</fpage>–<lpage>210</lpage>.</mixed-citation></ref><ref id="B48"><mixed-citation xmlns:xlink="http://www.w3.org/1999/xlink" xlink:type="simple"><person-group><name name-style="western"><surname>Rappaz</surname><given-names>F</given-names></name></person-group> (<year>1987</year>) <article-title>Taxonomy and nomenclature of the octosporous <tp:taxon-name><tp:taxon-name-part taxon-name-part-type="genus">Diatrypaceae</tp:taxon-name-part></tp:taxon-name>.</article-title><source>Mycologia Helvetica</source><volume>2</volume>: <fpage>285</fpage>–<lpage>648</lpage>.</mixed-citation></ref><ref id="B58"><mixed-citation xmlns:xlink="http://www.w3.org/1999/xlink" xlink:type="simple"><person-group><name name-style="western"><surname>Trouillas</surname><given-names>FP</given-names></name><name name-style="western"><surname>Wayne</surname><given-names>MP</given-names></name><name name-style="western"><surname>Sosnowski</surname><given-names>MR</given-names></name><name name-style="western"><surname>Huang</surname><given-names>R</given-names></name><name name-style="western"><surname>Peduto</surname><given-names>F</given-names></name><name name-style="western"><surname>Loschiavo</surname><given-names>A</given-names></name><name name-style="western"><surname>Savocchia</surname><given-names>S</given-names></name><name name-style="western"><surname>Scott</surname><given-names>ES</given-names></name><name name-style="western"><surname>Gubler</surname><given-names>WD</given-names></name></person-group> (<year>2011</year>) <article-title>Taxonomy and DNA phylogeny of <tp:taxon-name><tp:taxon-name-part taxon-name-part-type="genus">Diatrypaceae</tp:taxon-name-part></tp:taxon-name> associated with <italic><tp:taxon-name><tp:taxon-name-part taxon-name-part-type="genus">Vitis</tp:taxon-name-part><tp:taxon-name-part taxon-name-part-type="species">vinifera</tp:taxon-name-part></tp:taxon-name></italic> and other woody plants in Australia.</article-title><source>Fungal Diversity</source><volume>49</volume>: <fpage>203</fpage>–<lpage>223</lpage>. <ext-link xlink:type="simple" ext-link-type="doi" xlink:href="10.1007/s13225-011-0094-0">https://doi.org/10.1007/s13225-011-0094-0</ext-link></mixed-citation></ref></ref-list></tp:taxon-treatment>
