# Supplementary material for: New contributions to Diatrypaceae from karst areas in China
Source: MycoKeys. 2021 Aug 20;83:1–37. doi: 10.3897/mycokeys.83.68926 (PMC8397698; doi:10.3897/mycokeys.83.68926)
Supplement: XML Treatment for Allodiatrype [file mycokeys.83.68926-treatment9.xml]

<!DOCTYPE tp:taxon-treatment
  PUBLIC "-//TaxonX//DTD Taxonomic Treatment Publishing DTD v0 20100105//EN" "tax-treatment-NSO.dtd">
<tp:taxon-treatment xmlns:tp="http://www.plazi.org/taxpub"><tp:treatment-meta><kwd-group><label>Taxon classification</label><kwd><named-content xmlns:xlink="http://www.w3.org/1999/xlink" content-type="kingdom">Fungi</named-content></kwd><kwd><named-content xmlns:xlink="http://www.w3.org/1999/xlink" content-type="order">Xylariales</named-content></kwd><kwd><named-content xmlns:xlink="http://www.w3.org/1999/xlink" content-type="family">Diatrypaceae</named-content></kwd></kwd-group><mixed-citation publication-type="journal"><person-group><name><surname>Long</surname><given-names>Sihan</given-names></name><name><surname>Liu</surname><given-names>Lili</given-names></name><name><surname>Pi</surname><given-names>Yinhui</given-names></name><name><surname>Wu</surname><given-names>Youpeng</given-names></name><name><surname>Lin</surname><given-names>Yan</given-names></name><name><surname>Zhang</surname><given-names>Xu</given-names></name><name><surname>Long</surname><given-names>Qingde</given-names></name><name><surname>Kang</surname><given-names>Yingqian</given-names></name><name><surname>Kang</surname><given-names>Jichuan</given-names></name><name><surname>Wijayawardene</surname><given-names>Nalin N.</given-names></name><name><surname>Wang</surname><given-names>Feng</given-names></name><name><surname>Shen</surname><given-names>Xiangchun</given-names></name><name><surname>Li</surname><given-names>Qirui</given-names></name></person-group><article-title>New contributions to <tp:taxon-name><tp:taxon-name-part taxon-name-part-type="genus" reg="Diatrypaceae">Diatrypaceae</tp:taxon-name-part></tp:taxon-name> from karst areas in China</article-title><source>MycoKeys</source><day>20</day><month>8</month><year>2021</year><volume>83</volume><fpage>1</fpage><lpage>37</lpage><pub-id pub-id-type="doi">10.3897/mycokeys.83.68926</pub-id></mixed-citation></tp:treatment-meta><tp:nomenclature><tp:taxon-name>
              <object-id xmlns:xlink="http://www.w3.org/1999/xlink" content-type="arpha" xlink:type="simple">2D755444-3424-5C34-8896-0131868E17B4</object-id>
              <tp:taxon-name-part taxon-name-part-type="genus" reg="Allodiatrype">Allodiatrype</tp:taxon-name-part>
            </tp:taxon-name><tp:taxon-authority>Konta &amp; K.D. Hyde Mycosphere 11(1): 247 (2020)</tp:taxon-authority></tp:nomenclature><tp:treatment-sec sec-type="notes" id="SECID0EJNBK"><title>Notes.</title><p>The genus <italic><tp:taxon-name><tp:taxon-name-part taxon-name-part-type="genus" reg="Allodiatrype">Allodiatrype</tp:taxon-name-part></tp:taxon-name></italic> was introduced by <xref ref-type="bibr" rid="B27">Konta et al. (2020)</xref>, which was characterised by regular or irregular-shaped stromata, erumpent through host surface, asci with 8 spores and aseptate, allantoid ascospores. In this study, we introduce a new record of <italic><tp:taxon-name><tp:taxon-name-part taxon-name-part-type="genus" reg="Allodiatrype">Allodiatrype</tp:taxon-name-part><tp:taxon-name-part taxon-name-part-type="species" reg="thailandica">thailandica</tp:taxon-name-part></tp:taxon-name></italic> (R.H. Perera et al.) Konta &amp; K.D. Hyde collected from Yunnan Province in China.</p></tp:treatment-sec><ref-list><ref id="B27"><mixed-citation xmlns:xlink="http://www.w3.org/1999/xlink" xlink:type="simple"><person-group><name name-style="western"><surname>Konta</surname><given-names>S</given-names></name><name name-style="western"><surname>Maharachchikumbura</surname><given-names>SSN</given-names></name><name name-style="western"><surname>Senanayake</surname><given-names>IC</given-names></name><name name-style="western"><surname>McKenzie</surname><given-names>EHC</given-names></name><name name-style="western"><surname>Stadler</surname><given-names>M</given-names></name><name name-style="western"><surname>Boonmee</surname><given-names>S</given-names></name><name name-style="western"><surname>Phookamsak</surname><given-names>R</given-names></name><name name-style="western"><surname>Jayawardena</surname><given-names>RS</given-names></name><name name-style="western"><surname>Senwanna</surname><given-names>C</given-names></name><name name-style="western"><surname>Hyde</surname><given-names>KD</given-names></name><name name-style="western"><surname>Elgorban</surname><given-names>AM</given-names></name><name name-style="western"><surname>Eungwanichayapant</surname><given-names>PD</given-names></name></person-group> (<year>2020</year>) <article-title>A new genus <italic><tp:taxon-name><tp:taxon-name-part taxon-name-part-type="genus">Allodiatrype</tp:taxon-name-part></tp:taxon-name></italic>, five new species and a new host record of diatrypaceous fungi from palms (<tp:taxon-name><tp:taxon-name-part taxon-name-part-type="family">Arecaceae</tp:taxon-name-part></tp:taxon-name>).</article-title><source>Mycosphere</source><volume>11</volume>: <fpage>239</fpage>–<lpage>268</lpage>. <ext-link xlink:type="simple" ext-link-type="doi" xlink:href="10.5943/mycosphere/11/1/7">https://doi.org/10.5943/mycosphere/11/1/7</ext-link></mixed-citation></ref></ref-list></tp:taxon-treatment>
