# Supplementary material for: New contributions to Diatrypaceae from karst areas in China
Source: MycoKeys. 2021 Aug 20;83:1–37. doi: 10.3897/mycokeys.83.68926 (PMC8397698; doi:10.3897/mycokeys.83.68926)
Supplement: XML Treatment for Allodiatrype thailandica [file mycokeys.83.68926-treatment10.xml]

<!DOCTYPE tp:taxon-treatment
  PUBLIC "-//TaxonX//DTD Taxonomic Treatment Publishing DTD v0 20100105//EN" "tax-treatment-NSO.dtd">
<tp:taxon-treatment xmlns:tp="http://www.plazi.org/taxpub"><tp:treatment-meta><kwd-group><label>Taxon classification</label><kwd><named-content xmlns:xlink="http://www.w3.org/1999/xlink" content-type="kingdom">Fungi</named-content></kwd><kwd><named-content xmlns:xlink="http://www.w3.org/1999/xlink" content-type="order">Xylariales</named-content></kwd><kwd><named-content xmlns:xlink="http://www.w3.org/1999/xlink" content-type="family">Diatrypaceae</named-content></kwd></kwd-group><mixed-citation publication-type="journal"><person-group><name><surname>Long</surname><given-names>Sihan</given-names></name><name><surname>Liu</surname><given-names>Lili</given-names></name><name><surname>Pi</surname><given-names>Yinhui</given-names></name><name><surname>Wu</surname><given-names>Youpeng</given-names></name><name><surname>Lin</surname><given-names>Yan</given-names></name><name><surname>Zhang</surname><given-names>Xu</given-names></name><name><surname>Long</surname><given-names>Qingde</given-names></name><name><surname>Kang</surname><given-names>Yingqian</given-names></name><name><surname>Kang</surname><given-names>Jichuan</given-names></name><name><surname>Wijayawardene</surname><given-names>Nalin N.</given-names></name><name><surname>Wang</surname><given-names>Feng</given-names></name><name><surname>Shen</surname><given-names>Xiangchun</given-names></name><name><surname>Li</surname><given-names>Qirui</given-names></name></person-group><article-title>New contributions to <tp:taxon-name><tp:taxon-name-part taxon-name-part-type="genus" reg="Diatrypaceae">Diatrypaceae</tp:taxon-name-part></tp:taxon-name> from karst areas in China</article-title><source>MycoKeys</source><day>20</day><month>8</month><year>2021</year><volume>83</volume><fpage>1</fpage><lpage>37</lpage><pub-id pub-id-type="doi">10.3897/mycokeys.83.68926</pub-id></mixed-citation></tp:treatment-meta><tp:nomenclature><tp:taxon-name>
              <object-id xmlns:xlink="http://www.w3.org/1999/xlink" content-type="arpha" xlink:type="simple">36962663-357D-564A-B748-708C9118D11B</object-id>
              <tp:taxon-name-part taxon-name-part-type="genus" reg="Allodiatrype">Allodiatrype</tp:taxon-name-part>
              <tp:taxon-name-part taxon-name-part-type="species" reg="thailandica">thailandica</tp:taxon-name-part>
              <object-id xmlns:xlink="http://www.w3.org/1999/xlink" content-type="mycobank" xlink:type="simple">556932</object-id>
            </tp:taxon-name><tp:taxon-authority>(R.H. Perera et al.) Konta &amp; K.D. Hyde, Mycosphere 11(1): 253 (2020)</tp:taxon-authority><xref ref-type="fig" rid="F7">Fig. 6</xref><tp:nomenclature-citation-list><tp:nomenclature-citation><tp:taxon-name>
                  <tp:taxon-name-part taxon-name-part-type="genus" reg="Diatrype"/>
                  <tp:taxon-name-part taxon-name-part-type="species" reg="thailandica"/>
                </tp:taxon-name><comment>≡ <tp:taxon-name><tp:taxon-name-part taxon-name-part-type="genus" reg="Diatrype">Diatrype</tp:taxon-name-part><tp:taxon-name-part taxon-name-part-type="species" reg="thailandica">thailandica</tp:taxon-name-part></tp:taxon-name> R.H. Pereraet al., Fungal Diversity 78: 1–237, [105] (2016) </comment></tp:nomenclature-citation></tp:nomenclature-citation-list></tp:nomenclature><tp:treatment-sec sec-type="description" id="SECID0E6PBK"><title>Description.</title><p><italic>Saprobic</italic> on decaying branches of unidentified plant. <bold>Sexual morph</bold>: <italic>Stromata</italic> wart-like, pustulate, 0.5–1.8 mm long and 0.8–2.2 mm broad (av. = 1.2 × 1.3 mm, n = 30), about 1 mm thick, 1–18 in a single stroma, visible as black, rounded to irregular in shape on the host surface, erumpent through host bark, solitary to gregarious. <italic>Endostroma</italic> composed of an outer layer of dark brown to black, small, tightly packed, thin parenchymatous cells and an inner layer of white to yellow, large, loose parenchymal cells. <italic>Ostiole</italic> opening separately, papillate or apapillate, central. <italic>Perithecium</italic> immersed in stroma, globose to subglobose, glabrous, with cylindrical short neck, 377–447 μm high, 191–264 μm diam. (av. = 406 × 221 μm, n = 10). <italic>Peridium</italic> hyaline to dark brown with <italic>textura angularis</italic> cell layers. <italic>Asci</italic> 80–113.5 × 6.9–10 μm (av. = 109.3 × 8.5 μm, n = 30), 8-spored, unitunicate, clavate, long-stalked, upper part inflated, apically rounded to truncate, apical rings inamyloid. <italic>Ascospores</italic> 6–11 × 2–2.5 μm (av. = 8.9× 2.3 μm, n = 30), irregularly arranged, allantoid, slightly curved, smooth, subhyaline, aseptate, usually with two oil droplets. <bold>Asexual morph</bold>: undetermined.</p><fig id="F7" position="float" orientation="portrait"><object-id xmlns:xlink="http://www.w3.org/1999/xlink" content-type="doi" xlink:type="simple">10.3897/mycokeys.83.68926.figure6</object-id><object-id xmlns:xlink="http://www.w3.org/1999/xlink" content-type="arpha" xlink:type="simple">151DF5EC-5574-598F-AEDD-CC007BB5EF38</object-id><label>Figure 6.</label><caption><p><italic><tp:taxon-name><tp:taxon-name-part taxon-name-part-type="genus" reg="Allodiatrype">Allodiatrype</tp:taxon-name-part><tp:taxon-name-part taxon-name-part-type="species" reg="thailandica">thailandica</tp:taxon-name-part></tp:taxon-name></italic> (GMB0050, new record for China) <bold>A</bold> stromata on host substrate <bold>B, C</bold> close-up of stromata <bold>D</bold> transverse section through ascostroma <bold>E</bold> vertical section through ascostroma <bold>F</bold> culture on <abbrev xmlns:xlink="http://www.w3.org/1999/xlink" xlink:title="potato dextrose agar" id="ABBRID0E4RBK" xlink:type="simple">PDA</abbrev><bold>G</bold> section through the ascostroma <bold>H</bold> ostiolar canal <bold>I–K</bold> ascospores <bold>L–N</bold> asci. Scale bars: 20 μm (<bold>G</bold>); 10 μm (<bold>H–N</bold>).</p></caption><graphic xmlns:xlink="http://www.w3.org/1999/xlink" xlink:href="mycokeys-83-001-g006.jpg" position="float" orientation="portrait" xlink:type="simple" id="oo_579687.jpg"><uri content-type="original_file" xlink:type="simple">https://binary.pensoft.net/fig/579687</uri></graphic></fig></tp:treatment-sec><tp:treatment-sec sec-type="description" id="SECID0ESSBK"><title>Culture characteristics.</title><p>Ascospores germinating on <abbrev xmlns:xlink="http://www.w3.org/1999/xlink" xlink:title="potato dextrose agar" id="ABBRID0EYSBK" xlink:type="simple">PDA</abbrev> within 24 hours. Colonies on <abbrev xmlns:xlink="http://www.w3.org/1999/xlink" xlink:title="potato dextrose agar" id="ABBRID0E3SBK" xlink:type="simple">PDA</abbrev>, white when young, became pale yellow, irregular in shape, medium dense, flat or effuse, slightly raised, with edge fimbriate, fluffy to fairly fluffy, white from above, reverse side white at margin, pale brown at centre, no pigmentation produced on <abbrev xmlns:xlink="http://www.w3.org/1999/xlink" xlink:title="potato dextrose agar" id="ABBRID0EATBK" xlink:type="simple">PDA</abbrev> medium, no conidia observed on <abbrev xmlns:xlink="http://www.w3.org/1999/xlink" xlink:title="potato dextrose agar" id="ABBRID0EETBK" xlink:type="simple">PDA</abbrev> or on OA media.</p></tp:treatment-sec><tp:treatment-sec sec-type="material" id="SECID0EITBK"><title>Specimens examined.</title><p>China, Yunnan Province, Baoshan City, Lancang River Nature Reserve (<named-content xmlns:xlink="http://www.w3.org/1999/xlink" content-type="dwc:verbatimCoordinates" xlink:type="simple"><named-content content-type="geo-json" specific-use="{&#34;type&#34;:&#34;Point&#34;,&#34;coordinates&#34;:[99.739672,24.957042]}" id="NCID0ERTBK" xlink:type="simple">24°57'25.35"N, 99°44'22.82"E</named-content></named-content>), on branches of unidentified plant, 2 October 2019. Altitude: 1317 m, Y.H. Pi &amp; Qiong. Zhang, LC103 (GMB0050, <named-content xmlns:xlink="http://www.w3.org/1999/xlink" content-type="dwc:institutional_code" xlink:type="simple">KUN-HKAS</named-content> 112660, living culture GMBC0050).</p></tp:treatment-sec><tp:treatment-sec sec-type="Additional sequences" id="SECID0E2TBK"><title>Additional sequences.</title><p>GMB0050 (<abbrev xmlns:xlink="http://www.w3.org/1999/xlink" xlink:title="large subunit ribosomal" id="ABBRID0EBUBK" xlink:type="simple">LSU</abbrev>: MW797052).</p></tp:treatment-sec><tp:treatment-sec sec-type="notes" id="SECID0EFUBK"><title>Note.</title><p>The <abbrev xmlns:xlink="http://www.w3.org/1999/xlink" xlink:title="internal transcribed spacer" id="ABBRID0ELUBK" xlink:type="simple">ITS</abbrev> sequence data were subjected to BLAST in NCBI and the results showed that it is 100% similar to <italic><tp:taxon-name><tp:taxon-name-part taxon-name-part-type="genus" reg="Allodiatrype">Allodiatrype</tp:taxon-name-part><tp:taxon-name-part taxon-name-part-type="species" reg="thailandica">thailandica</tp:taxon-name-part></tp:taxon-name></italic>. Additionally, based on morphological and phylogenetic analyses, this strain was identified as the <italic><tp:taxon-name><tp:taxon-name-part taxon-name-part-type="genus" reg="Allodiatrype">A.</tp:taxon-name-part><tp:taxon-name-part taxon-name-part-type="species" reg="thailandica">thailandica</tp:taxon-name-part></tp:taxon-name></italic>. The stromata are similar, but the ascospores of GMB0050 are longer and wider than the ascospores of strain MFLUCC 15-3662 (3.8–6.9 × 1–1.4 μm) isolated from the holotype specimen, but it is similar to the strain MFLU 17-0735 (6.5–10.7 × 1.6–2.7 μm) (<xref ref-type="bibr" rid="B43">Perera et al. 2020</xref>). Here, we use the <abbrev xmlns:xlink="http://www.w3.org/1999/xlink" xlink:title="internal transcribed spacer" id="ABBRID0EJVBK" xlink:type="simple">ITS</abbrev> sequence similarity between the new collection and the type strain of <italic><tp:taxon-name><tp:taxon-name-part taxon-name-part-type="genus" reg="Allodiatrype">Allodiatrype</tp:taxon-name-part><tp:taxon-name-part taxon-name-part-type="species" reg="thailandica">thailandica</tp:taxon-name-part></tp:taxon-name></italic> as basis for identification. <italic><tp:taxon-name><tp:taxon-name-part taxon-name-part-type="genus" reg="Allodiatrype">A.</tp:taxon-name-part><tp:taxon-name-part taxon-name-part-type="species" reg="thailandica">thailandica</tp:taxon-name-part></tp:taxon-name></italic> has been reported in Thailand in 2016 as <italic><tp:taxon-name><tp:taxon-name-part taxon-name-part-type="genus" reg="Diatrype">Diatrype</tp:taxon-name-part><tp:taxon-name-part taxon-name-part-type="species" reg="thailandica">thailandica</tp:taxon-name-part></tp:taxon-name></italic> and recognised as <italic><tp:taxon-name><tp:taxon-name-part taxon-name-part-type="genus" reg="Allodiatrype">A.</tp:taxon-name-part><tp:taxon-name-part taxon-name-part-type="species" reg="thailandica">thailandica</tp:taxon-name-part></tp:taxon-name></italic> by <xref ref-type="bibr" rid="B27">Konta et al. (2020)</xref>. This is the first report of <italic><tp:taxon-name><tp:taxon-name-part taxon-name-part-type="genus" reg="Allodiatrype">Allodiatrype</tp:taxon-name-part><tp:taxon-name-part taxon-name-part-type="species" reg="thailandica">thailandica</tp:taxon-name-part></tp:taxon-name></italic> from China.</p></tp:treatment-sec><ref-list><ref id="B43"><mixed-citation xmlns:xlink="http://www.w3.org/1999/xlink" xlink:type="simple"><person-group><name name-style="western"><surname>Perera</surname><given-names>RH</given-names></name><name name-style="western"><surname>Hyde</surname><given-names>KD</given-names></name><name name-style="western"><surname>Maharachchikumbura</surname><given-names>S</given-names></name><name name-style="western"><surname>Jones</surname><given-names>EBG</given-names></name><name name-style="western"><surname>McKenzie</surname><given-names>EHC</given-names></name><name name-style="western"><surname>Stadler</surname><given-names>M</given-names></name><name name-style="western"><surname>Lee</surname><given-names>HB</given-names></name><name name-style="western"><surname>Samarakoon</surname><given-names>MC</given-names></name><name name-style="western"><surname>Ekanayaka</surname><given-names>AH</given-names></name><name name-style="western"><surname>Camporesi</surname><given-names>E</given-names></name><name name-style="western"><surname>Liu</surname><given-names>JK</given-names></name><name name-style="western"><surname>Liu</surname><given-names>ZY</given-names></name></person-group> (<year>2020</year>) <article-title><tp:taxon-name><tp:taxon-name-part taxon-name-part-type="kingdom">Fungi</tp:taxon-name-part></tp:taxon-name> on wild seeds and fruits.</article-title><source>mycosphere</source><volume>11</volume>: <fpage>2108</fpage>–<lpage>2480</lpage>. <ext-link xlink:type="simple" ext-link-type="doi" xlink:href="10.5943/mycosphere/11/1/14">https://doi.org/10.5943/mycosphere/11/1/14</ext-link></mixed-citation></ref><ref id="B27"><mixed-citation xmlns:xlink="http://www.w3.org/1999/xlink" xlink:type="simple"><person-group><name name-style="western"><surname>Konta</surname><given-names>S</given-names></name><name name-style="western"><surname>Maharachchikumbura</surname><given-names>SSN</given-names></name><name name-style="western"><surname>Senanayake</surname><given-names>IC</given-names></name><name name-style="western"><surname>McKenzie</surname><given-names>EHC</given-names></name><name name-style="western"><surname>Stadler</surname><given-names>M</given-names></name><name name-style="western"><surname>Boonmee</surname><given-names>S</given-names></name><name name-style="western"><surname>Phookamsak</surname><given-names>R</given-names></name><name name-style="western"><surname>Jayawardena</surname><given-names>RS</given-names></name><name name-style="western"><surname>Senwanna</surname><given-names>C</given-names></name><name name-style="western"><surname>Hyde</surname><given-names>KD</given-names></name><name name-style="western"><surname>Elgorban</surname><given-names>AM</given-names></name><name name-style="western"><surname>Eungwanichayapant</surname><given-names>PD</given-names></name></person-group> (<year>2020</year>) <article-title>A new genus <italic><tp:taxon-name><tp:taxon-name-part taxon-name-part-type="genus">Allodiatrype</tp:taxon-name-part></tp:taxon-name></italic>, five new species and a new host record of diatrypaceous fungi from palms (<tp:taxon-name><tp:taxon-name-part taxon-name-part-type="family">Arecaceae</tp:taxon-name-part></tp:taxon-name>).</article-title><source>Mycosphere</source><volume>11</volume>: <fpage>239</fpage>–<lpage>268</lpage>. <ext-link xlink:type="simple" ext-link-type="doi" xlink:href="10.5943/mycosphere/11/1/7">https://doi.org/10.5943/mycosphere/11/1/7</ext-link></mixed-citation></ref></ref-list></tp:taxon-treatment>
