# Supplementary material for: New contributions to Diatrypaceae from karst areas in China
Source: MycoKeys. 2021 Aug 20;83:1–37. doi: 10.3897/mycokeys.83.68926 (PMC8397698; doi:10.3897/mycokeys.83.68926)
Supplement: XML Treatment for Eutypa cerasi [file mycokeys.83.68926-treatment14.xml]

<!DOCTYPE tp:taxon-treatment
  PUBLIC "-//TaxonX//DTD Taxonomic Treatment Publishing DTD v0 20100105//EN" "tax-treatment-NSO.dtd">
<tp:taxon-treatment xmlns:tp="http://www.plazi.org/taxpub"><tp:treatment-meta><kwd-group><label>Taxon classification</label><kwd><named-content xmlns:xlink="http://www.w3.org/1999/xlink" content-type="kingdom">Fungi</named-content></kwd><kwd><named-content xmlns:xlink="http://www.w3.org/1999/xlink" content-type="order">Xylariales</named-content></kwd><kwd><named-content xmlns:xlink="http://www.w3.org/1999/xlink" content-type="family">Diatrypaceae</named-content></kwd></kwd-group><mixed-citation publication-type="journal"><person-group><name><surname>Long</surname><given-names>Sihan</given-names></name><name><surname>Liu</surname><given-names>Lili</given-names></name><name><surname>Pi</surname><given-names>Yinhui</given-names></name><name><surname>Wu</surname><given-names>Youpeng</given-names></name><name><surname>Lin</surname><given-names>Yan</given-names></name><name><surname>Zhang</surname><given-names>Xu</given-names></name><name><surname>Long</surname><given-names>Qingde</given-names></name><name><surname>Kang</surname><given-names>Yingqian</given-names></name><name><surname>Kang</surname><given-names>Jichuan</given-names></name><name><surname>Wijayawardene</surname><given-names>Nalin N.</given-names></name><name><surname>Wang</surname><given-names>Feng</given-names></name><name><surname>Shen</surname><given-names>Xiangchun</given-names></name><name><surname>Li</surname><given-names>Qirui</given-names></name></person-group><article-title>New contributions to <tp:taxon-name><tp:taxon-name-part taxon-name-part-type="genus" reg="Diatrypaceae">Diatrypaceae</tp:taxon-name-part></tp:taxon-name> from karst areas in China</article-title><source>MycoKeys</source><day>20</day><month>8</month><year>2021</year><volume>83</volume><fpage>1</fpage><lpage>37</lpage><pub-id pub-id-type="doi">10.3897/mycokeys.83.68926</pub-id></mixed-citation></tp:treatment-meta><tp:nomenclature><tp:taxon-name>
              <object-id xmlns:xlink="http://www.w3.org/1999/xlink" content-type="arpha" xlink:type="simple">DB1D9A3E-0AD8-5603-92C9-D1503871C7BE</object-id>
              <tp:taxon-name-part taxon-name-part-type="genus" reg="Eutypa">Eutypa</tp:taxon-name-part>
              <tp:taxon-name-part taxon-name-part-type="species" reg="cerasi">cerasi</tp:taxon-name-part>
              <object-id xmlns:xlink="http://www.w3.org/1999/xlink" content-type="mycobank" xlink:type="simple">839657</object-id>
            </tp:taxon-name><tp:taxon-authority>S.H. Long &amp; Q.R. Li</tp:taxon-authority><tp:taxon-status xmlns:xlink="http://www.w3.org/1999/xlink" xlink:type="simple">sp. nov.</tp:taxon-status><xref ref-type="fig" rid="F9">Fig. 8</xref></tp:nomenclature><tp:treatment-sec sec-type="Holotype" id="SECID0E6DCK"><title>Holotype.</title><p>GMB0048.</p></tp:treatment-sec><tp:treatment-sec sec-type="etymology" id="SECID0EEECK"><title>Etymology.</title><p>Refers to its host, <italic><tp:taxon-name><tp:taxon-name-part taxon-name-part-type="genus" reg="Prunus">Prunus</tp:taxon-name-part><tp:taxon-name-part taxon-name-part-type="species" reg="cerasus">cerasus</tp:taxon-name-part></tp:taxon-name></italic>.</p></tp:treatment-sec><tp:treatment-sec sec-type="description" id="SECID0EVECK"><title>Description.</title><p><italic>Saprobic</italic> on decaying branches of <italic><tp:taxon-name><tp:taxon-name-part taxon-name-part-type="genus" reg="Prunus">Prunus</tp:taxon-name-part><tp:taxon-name-part taxon-name-part-type="species" reg="cerasus">cerasus</tp:taxon-name-part></tp:taxon-name></italic>. <bold>Sexual morph</bold>: <italic>Stromata</italic> immersed in bark, covering surface of host, irregular in shape, widely effused, flat, margin diffuse, surface dark brown to black, with punctiform ostioles scattered at surface. Endostroma consists of an outer layer of black, small, dense, thin parenchymal cells and an inner layer of white, large, loose parenchymal cells. <italic>Perithecium</italic> semi-immersed in stroma, globose to subglobose, glabrous, with cylindrical neck, brevicollous 203–304 μm high, 346–477 μm diam. (av. = 408 × 250 μm, n = 10), ovoid, obovoid to oblong. <italic>Ostiole</italic> opening separately, papillate or apapillate, central. <italic>Peridium</italic> 30–50 μm thick, dark brown to hyaline with <italic>textura angularis</italic> cell layers. <italic>Asci</italic> 83.2–120 × 5.1–8.2 μm (av. = 104.4 × 6.3 μm n = 30) 8–spored clavate, unitunicate, rounded to truncate apex, apical rings inamyloid. <italic>Ascospores</italic> 7.3–9.9 × 1.4–2 μm (av. = 8.5 × 1.7 μm, n = 30), overlapping, allantoid, slightly curved, subhyaline, smooth, aseptate, usually with oil droplets. <bold>Asexual morph</bold>: undetermined.</p><fig id="F9" position="float" orientation="portrait"><object-id xmlns:xlink="http://www.w3.org/1999/xlink" content-type="doi" xlink:type="simple">10.3897/mycokeys.83.68926.figure8</object-id><object-id xmlns:xlink="http://www.w3.org/1999/xlink" content-type="arpha" xlink:type="simple">760E128D-0084-55B2-ADF3-8F72F9EAD045</object-id><label>Figure 8.</label><caption><p><italic><tp:taxon-name><tp:taxon-name-part taxon-name-part-type="genus" reg="Eutypa">Eutypa</tp:taxon-name-part><tp:taxon-name-part taxon-name-part-type="species" reg="cerasi">cerasi</tp:taxon-name-part></tp:taxon-name></italic> (GMB0048, <bold>holotype</bold>) <bold>A</bold> stromata on host substrate <bold>B, C</bold> close-up of stroma <bold>D</bold> transverse section through ascostroma <bold>E</bold> vertical section through ascostroma <bold>F</bold> culture on <abbrev xmlns:xlink="http://www.w3.org/1999/xlink" xlink:title="potato dextrose agar" id="ABBRID0E6GCK" xlink:type="simple">PDA</abbrev><bold>G</bold> section through the ascostroma <bold>H</bold> peridium <bold>I–K</bold> ascospores <bold>L–N</bold> asci. Scale bars: 20 μm (<bold>G</bold>); 10 μm (<bold>H–N</bold>).</p></caption><graphic xmlns:xlink="http://www.w3.org/1999/xlink" xlink:href="mycokeys-83-001-g008.jpg" position="float" orientation="portrait" xlink:type="simple" id="oo_579689.jpg"><uri content-type="original_file" xlink:type="simple">https://binary.pensoft.net/fig/579689</uri></graphic></fig></tp:treatment-sec><tp:treatment-sec sec-type="description" id="SECID0EUHCK"><title>Culture characteristics.</title><p>Ascospores germinating on <abbrev xmlns:xlink="http://www.w3.org/1999/xlink" xlink:title="potato dextrose agar" id="ABBRID0E1HCK" xlink:type="simple">PDA</abbrev> within 24 hours. Colonies on <abbrev xmlns:xlink="http://www.w3.org/1999/xlink" xlink:title="potato dextrose agar" id="ABBRID0E5HCK" xlink:type="simple">PDA</abbrev>, white when young, became pale yellow, irregular in shape, medium dense, flat or effuse, white from above, reverse white at margin, pale yellow at centre, no pigmentation produced on <abbrev xmlns:xlink="http://www.w3.org/1999/xlink" xlink:title="potato dextrose agar" id="ABBRID0ECICK" xlink:type="simple">PDA</abbrev> medium, no conidia observed on <abbrev xmlns:xlink="http://www.w3.org/1999/xlink" xlink:title="potato dextrose agar" id="ABBRID0EGICK" xlink:type="simple">PDA</abbrev> or on OA media.</p></tp:treatment-sec><tp:treatment-sec sec-type="material" id="SECID0EKICK"><title>Specimens examined.</title><p>China, Guizhou Province, Guiyang City, Aha Lake National Wetland Park (<named-content xmlns:xlink="http://www.w3.org/1999/xlink" content-type="dwc:verbatimCoordinates" xlink:type="simple"><named-content content-type="geo-json" specific-use="{&#34;type&#34;:&#34;Point&#34;,&#34;coordinates&#34;:[106.671050,26.547281]}" id="NCID0ETICK" xlink:type="simple">26°32'50.21"N, 106°40'15.78"E</named-content></named-content>), on branches of <italic><tp:taxon-name><tp:taxon-name-part taxon-name-part-type="genus" reg="Prunus">Prunus</tp:taxon-name-part><tp:taxon-name-part taxon-name-part-type="species" reg="cerasus">cerasus</tp:taxon-name-part></tp:taxon-name></italic>, 12 August 2020. Altitude: 1089 m, S.H. Long, AH4 (GMB0048, <bold><italic>holotype</italic></bold>, <named-content xmlns:xlink="http://www.w3.org/1999/xlink" content-type="dwc:institutional_code" xlink:type="simple">KUN-HKAS</named-content> 112685, <bold><italic>isotype</italic></bold>, ex-type living culture GMBC0048).</p></tp:treatment-sec><tp:treatment-sec sec-type="material" id="SECID0EOJCK"><title>Additional specimens examined.</title><p>China, Guizhou Province, Guiyang City, Aha Lake National Wetland Park (<named-content xmlns:xlink="http://www.w3.org/1999/xlink" content-type="dwc:verbatimCoordinates" xlink:type="simple"><named-content content-type="geo-json" specific-use="{&#34;type&#34;:&#34;Point&#34;,&#34;coordinates&#34;:[106.672525,26.546608]}" id="NCID0EXJCK" xlink:type="simple">26°32'47.79"N, 106°40'21.09"E</named-content></named-content>), on branches of <italic><tp:taxon-name><tp:taxon-name-part taxon-name-part-type="genus" reg="Cerasus">Cerasus</tp:taxon-name-part></tp:taxon-name></italic> sp., 12 August 2020. Altitude: 1089 m, S.H. Long, AH40 (GMB0049, <named-content xmlns:xlink="http://www.w3.org/1999/xlink" content-type="dwc:institutional_code" xlink:type="simple">KUN-HKAS</named-content> 112683, living culture GMBC0049).</p></tp:treatment-sec><tp:treatment-sec sec-type="Additional sequences" id="SECID0EIKCK"><title>Additional sequences.</title><p>GMB0048 (<abbrev xmlns:xlink="http://www.w3.org/1999/xlink" xlink:title="large subunit ribosomal" id="ABBRID0EOKCK" xlink:type="simple">LSU</abbrev>: MW797048, <abbrev xmlns:xlink="http://www.w3.org/1999/xlink" xlink:title="RNA polymerase II second largest subunit" id="ABBRID0ESKCK" xlink:type="simple">RPB2</abbrev>: MW814894); GMB0049 (<abbrev xmlns:xlink="http://www.w3.org/1999/xlink" xlink:title="large subunit ribosomal" id="ABBRID0EWKCK" xlink:type="simple">LSU</abbrev>: MW797049, <abbrev xmlns:xlink="http://www.w3.org/1999/xlink" xlink:title="RNA polymerase II second largest subunit" id="ABBRID0E1KCK" xlink:type="simple">RPB2</abbrev>: MW814895).</p></tp:treatment-sec><tp:treatment-sec sec-type="notes" id="SECID0E5KCK"><title>Notes.</title><p><italic><tp:taxon-name><tp:taxon-name-part taxon-name-part-type="genus" reg="Eutypa">Eutypa</tp:taxon-name-part><tp:taxon-name-part taxon-name-part-type="species" reg="lata">lata</tp:taxon-name-part></tp:taxon-name></italic> is an important pathogen that has a wide range of hosts. However, the classification of <italic><tp:taxon-name><tp:taxon-name-part taxon-name-part-type="genus" reg="Eutypa">E.</tp:taxon-name-part><tp:taxon-name-part taxon-name-part-type="species" reg="lata">lata</tp:taxon-name-part></tp:taxon-name></italic> is confusing because there are many variants in previous studies; now all are classified as <italic><tp:taxon-name><tp:taxon-name-part taxon-name-part-type="genus" reg="Eutypa">E.</tp:taxon-name-part><tp:taxon-name-part taxon-name-part-type="species" reg="lata">lata</tp:taxon-name-part></tp:taxon-name></italic> (<xref ref-type="bibr" rid="B23">Index Fungorum 2020</xref>). Morphologically, the new collection GMB0048 has similar stromata with <italic><tp:taxon-name><tp:taxon-name-part taxon-name-part-type="genus" reg="Eutypa">Eutypa</tp:taxon-name-part><tp:taxon-name-part taxon-name-part-type="species" reg="lata">lata</tp:taxon-name-part></tp:taxon-name></italic>, but the ascomata of the new collection are smaller than the ascomata (400 μm diam.) of the original description of <italic><tp:taxon-name><tp:taxon-name-part taxon-name-part-type="genus" reg="Eutypa">E.</tp:taxon-name-part><tp:taxon-name-part taxon-name-part-type="species" reg="lata">lata</tp:taxon-name-part></tp:taxon-name></italic> (Tulasne &amp; Tulasne, 1863). The ascomata and asci of the new collection are smaller than the ascomata (400–600 μm diam.) and asci (110–180 × 5–7 μm) of the description of <italic><tp:taxon-name><tp:taxon-name-part taxon-name-part-type="genus" reg="Eutypa">E.</tp:taxon-name-part><tp:taxon-name-part taxon-name-part-type="species" reg="lata">lata</tp:taxon-name-part></tp:taxon-name></italic> (<xref ref-type="bibr" rid="B48">Rappaz 1987</xref>). Additionally, in the phylogenetic analyses, <italic><tp:taxon-name><tp:taxon-name-part taxon-name-part-type="genus" reg="Eutypa">E.</tp:taxon-name-part><tp:taxon-name-part taxon-name-part-type="species" reg="cerasi">cerasi</tp:taxon-name-part></tp:taxon-name></italic> is located on a branch that forms a sister clade with EP18 and RGA01 and CBS 290.87 basal to <italic><tp:taxon-name><tp:taxon-name-part taxon-name-part-type="genus" reg="Eutypa">E.</tp:taxon-name-part><tp:taxon-name-part taxon-name-part-type="species" reg="cerasi">cerasi</tp:taxon-name-part></tp:taxon-name></italic>. Therefore, combining phylogenetic and morphological analyses, we introduce <italic><tp:taxon-name><tp:taxon-name-part taxon-name-part-type="genus" reg="Eutypa">Eutypa</tp:taxon-name-part><tp:taxon-name-part taxon-name-part-type="species" reg="cerasi">cerasi</tp:taxon-name-part></tp:taxon-name></italic> as a new species of <italic><tp:taxon-name><tp:taxon-name-part taxon-name-part-type="genus" reg="Eutypa">Eutypa</tp:taxon-name-part></tp:taxon-name></italic>.</p></tp:treatment-sec><ref-list><ref id="B23"><mixed-citation xmlns:xlink="http://www.w3.org/1999/xlink" xlink:type="simple"><institution xlink:type="simple">Index Fungorum</institution> (<year>2020</year>) Index Fungorum <ext-link xlink:type="simple" ext-link-type="uri" xlink:href="http://www.indexfungorum.org/Names/Names.asp">http://www.indexfungorum.org/Names/Names.asp</ext-link></mixed-citation></ref><ref id="B48"><mixed-citation xmlns:xlink="http://www.w3.org/1999/xlink" xlink:type="simple"><person-group><name name-style="western"><surname>Rappaz</surname><given-names>F</given-names></name></person-group> (<year>1987</year>) <article-title>Taxonomy and nomenclature of the octosporous <tp:taxon-name><tp:taxon-name-part taxon-name-part-type="genus">Diatrypaceae</tp:taxon-name-part></tp:taxon-name>.</article-title><source>Mycologia Helvetica</source><volume>2</volume>: <fpage>285</fpage>–<lpage>648</lpage>.</mixed-citation></ref></ref-list></tp:taxon-treatment>
