# Supplementary material for: New contributions to Diatrypaceae from karst areas in China
Source: MycoKeys. 2021 Aug 20;83:1–37. doi: 10.3897/mycokeys.83.68926 (PMC8397698; doi:10.3897/mycokeys.83.68926)
Supplement: XML Treatment for Paraeutypella [file mycokeys.83.68926-treatment15.xml]

<!DOCTYPE tp:taxon-treatment
  PUBLIC "-//TaxonX//DTD Taxonomic Treatment Publishing DTD v0 20100105//EN" "tax-treatment-NSO.dtd">
<tp:taxon-treatment xmlns:tp="http://www.plazi.org/taxpub"><tp:treatment-meta><kwd-group><label>Taxon classification</label><kwd><named-content xmlns:xlink="http://www.w3.org/1999/xlink" content-type="kingdom">Fungi</named-content></kwd><kwd><named-content xmlns:xlink="http://www.w3.org/1999/xlink" content-type="order">Xylariales</named-content></kwd><kwd><named-content xmlns:xlink="http://www.w3.org/1999/xlink" content-type="family">Diatrypaceae</named-content></kwd></kwd-group><mixed-citation publication-type="journal"><person-group><name><surname>Long</surname><given-names>Sihan</given-names></name><name><surname>Liu</surname><given-names>Lili</given-names></name><name><surname>Pi</surname><given-names>Yinhui</given-names></name><name><surname>Wu</surname><given-names>Youpeng</given-names></name><name><surname>Lin</surname><given-names>Yan</given-names></name><name><surname>Zhang</surname><given-names>Xu</given-names></name><name><surname>Long</surname><given-names>Qingde</given-names></name><name><surname>Kang</surname><given-names>Yingqian</given-names></name><name><surname>Kang</surname><given-names>Jichuan</given-names></name><name><surname>Wijayawardene</surname><given-names>Nalin N.</given-names></name><name><surname>Wang</surname><given-names>Feng</given-names></name><name><surname>Shen</surname><given-names>Xiangchun</given-names></name><name><surname>Li</surname><given-names>Qirui</given-names></name></person-group><article-title>New contributions to <tp:taxon-name><tp:taxon-name-part taxon-name-part-type="genus" reg="Diatrypaceae">Diatrypaceae</tp:taxon-name-part></tp:taxon-name> from karst areas in China</article-title><source>MycoKeys</source><day>20</day><month>8</month><year>2021</year><volume>83</volume><fpage>1</fpage><lpage>37</lpage><pub-id pub-id-type="doi">10.3897/mycokeys.83.68926</pub-id></mixed-citation></tp:treatment-meta><tp:nomenclature><tp:taxon-name>
              <object-id xmlns:xlink="http://www.w3.org/1999/xlink" content-type="arpha" xlink:type="simple">60B185EE-60A6-5A22-8C90-05731A45D78E</object-id>
              <tp:taxon-name-part taxon-name-part-type="genus" reg="Paraeutypella">Paraeutypella</tp:taxon-name-part>
            </tp:taxon-name><tp:taxon-authority>L.S. Dissan., J.C. Kang, Wijayaw. &amp; K.D. Hyde.</tp:taxon-authority></tp:nomenclature><tp:treatment-sec sec-type="notes" id="SECID0EVPCK"><title>Notes.</title><p><italic><tp:taxon-name><tp:taxon-name-part taxon-name-part-type="genus" reg="Paraeutypella">Paraeutypella</tp:taxon-name-part></tp:taxon-name></italic> was introduced by <xref ref-type="bibr" rid="B10">Dissanayake et al. (2021)</xref> to accommodate <italic><tp:taxon-name><tp:taxon-name-part taxon-name-part-type="genus" reg="Paraeutypella">Paraeutypella</tp:taxon-name-part><tp:taxon-name-part taxon-name-part-type="species" reg="guizhouensis">guizhouensis</tp:taxon-name-part></tp:taxon-name></italic> and the genus currently comprises three species. The genus is characterised by poorly developed stromata erumpent through the bark, grouped and irregularly shaped, sometimes confluent, dark brown to black, spindle-shaped, 8-spored asci and allantoid, overlapping, subhyaline ascospores (<xref ref-type="bibr" rid="B58">Trouillas et al. 2011</xref>; <xref ref-type="bibr" rid="B9">de Almeida et al. 2016</xref>; <xref ref-type="bibr" rid="B10">Dissanayake et al. 2021</xref>). In this study, we illustrate <italic><tp:taxon-name><tp:taxon-name-part taxon-name-part-type="genus" reg="Paraeutypella">Paraeutypella</tp:taxon-name-part><tp:taxon-name-part taxon-name-part-type="species" reg="citricola">citricola</tp:taxon-name-part></tp:taxon-name></italic> collected from Guizhou Province in China.</p></tp:treatment-sec><ref-list><ref id="B10"><mixed-citation xmlns:xlink="http://www.w3.org/1999/xlink" xlink:type="simple"><person-group><name name-style="western"><surname>Dissanayake</surname><given-names>LS</given-names></name><name name-style="western"><surname>Wijayawardene</surname><given-names>NN</given-names></name><name name-style="western"><surname>Dayarathne</surname><given-names>MC</given-names></name><name name-style="western"><surname>Samarakoon</surname><given-names>MC</given-names></name><name name-style="western"><surname>Dai</surname><given-names>DQ</given-names></name><name name-style="western"><surname>Hyde</surname><given-names>KD</given-names></name><name name-style="western"><surname>Kang</surname><given-names>JC</given-names></name></person-group> (<year>2021</year>) <italic><tp:taxon-name><tp:taxon-name-part taxon-name-part-type="genus">Paraeutypella</tp:taxon-name-part><tp:taxon-name-part taxon-name-part-type="species">guizhouensis</tp:taxon-name-part></tp:taxon-name></italic> gen. et sp. nov. and <italic><tp:taxon-name><tp:taxon-name-part taxon-name-part-type="genus">Diatrypella</tp:taxon-name-part><tp:taxon-name-part taxon-name-part-type="species">longiasca</tp:taxon-name-part></tp:taxon-name></italic> sp. nov. (<tp:taxon-name><tp:taxon-name-part taxon-name-part-type="genus">Diatrypaceae</tp:taxon-name-part></tp:taxon-name>) from China. Biodiversity Data Journal 9: e63864. <ext-link xlink:type="simple" ext-link-type="doi" xlink:href="10.3897/BDJ.9.e63864">https://doi.org/10.3897/BDJ.9.e63864</ext-link></mixed-citation></ref><ref id="B58"><mixed-citation xmlns:xlink="http://www.w3.org/1999/xlink" xlink:type="simple"><person-group><name name-style="western"><surname>Trouillas</surname><given-names>FP</given-names></name><name name-style="western"><surname>Wayne</surname><given-names>MP</given-names></name><name name-style="western"><surname>Sosnowski</surname><given-names>MR</given-names></name><name name-style="western"><surname>Huang</surname><given-names>R</given-names></name><name name-style="western"><surname>Peduto</surname><given-names>F</given-names></name><name name-style="western"><surname>Loschiavo</surname><given-names>A</given-names></name><name name-style="western"><surname>Savocchia</surname><given-names>S</given-names></name><name name-style="western"><surname>Scott</surname><given-names>ES</given-names></name><name name-style="western"><surname>Gubler</surname><given-names>WD</given-names></name></person-group> (<year>2011</year>) <article-title>Taxonomy and DNA phylogeny of <tp:taxon-name><tp:taxon-name-part taxon-name-part-type="genus">Diatrypaceae</tp:taxon-name-part></tp:taxon-name> associated with <italic><tp:taxon-name><tp:taxon-name-part taxon-name-part-type="genus">Vitis</tp:taxon-name-part><tp:taxon-name-part taxon-name-part-type="species">vinifera</tp:taxon-name-part></tp:taxon-name></italic> and other woody plants in Australia.</article-title><source>Fungal Diversity</source><volume>49</volume>: <fpage>203</fpage>–<lpage>223</lpage>. <ext-link xlink:type="simple" ext-link-type="doi" xlink:href="10.1007/s13225-011-0094-0">https://doi.org/10.1007/s13225-011-0094-0</ext-link></mixed-citation></ref><ref id="B9"><mixed-citation xmlns:xlink="http://www.w3.org/1999/xlink" xlink:type="simple"><person-group><name name-style="western"><surname>de Almeida</surname><given-names>DAC</given-names></name><name name-style="western"><surname>Gusmão</surname><given-names>LFP</given-names></name><name name-style="western"><surname>Miller</surname><given-names>AN</given-names></name></person-group> (<year>2016</year>) <article-title>Taxonomy and molecular phylogeny of <tp:taxon-name><tp:taxon-name-part taxon-name-part-type="genus">Diatrypaceae</tp:taxon-name-part></tp:taxon-name> (<tp:taxon-name><tp:taxon-name-part taxon-name-part-type="phylum">Ascomycota</tp:taxon-name-part></tp:taxon-name>, <tp:taxon-name><tp:taxon-name-part taxon-name-part-type="order">Xylariales</tp:taxon-name-part></tp:taxon-name>) species from the Brazilian semi-arid region, including four new species.</article-title><source>Mycological Progress</source><volume>15</volume>: <fpage>1</fpage>–<lpage>27</lpage>.</mixed-citation></ref></ref-list></tp:taxon-treatment>
