# Supplementary material for: New contributions to Diatrypaceae from karst areas in China
Source: MycoKeys. 2021 Aug 20;83:1–37. doi: 10.3897/mycokeys.83.68926 (PMC8397698; doi:10.3897/mycokeys.83.68926)
Supplement: XML Treatment for Paraeutypella citricola [file mycokeys.83.68926-treatment16.xml]

<!DOCTYPE tp:taxon-treatment
  PUBLIC "-//TaxonX//DTD Taxonomic Treatment Publishing DTD v0 20100105//EN" "tax-treatment-NSO.dtd">
<tp:taxon-treatment xmlns:tp="http://www.plazi.org/taxpub"><tp:treatment-meta><kwd-group><label>Taxon classification</label><kwd><named-content xmlns:xlink="http://www.w3.org/1999/xlink" content-type="kingdom">Fungi</named-content></kwd><kwd><named-content xmlns:xlink="http://www.w3.org/1999/xlink" content-type="order">Xylariales</named-content></kwd><kwd><named-content xmlns:xlink="http://www.w3.org/1999/xlink" content-type="family">Diatrypaceae</named-content></kwd></kwd-group><mixed-citation publication-type="journal"><person-group><name><surname>Long</surname><given-names>Sihan</given-names></name><name><surname>Liu</surname><given-names>Lili</given-names></name><name><surname>Pi</surname><given-names>Yinhui</given-names></name><name><surname>Wu</surname><given-names>Youpeng</given-names></name><name><surname>Lin</surname><given-names>Yan</given-names></name><name><surname>Zhang</surname><given-names>Xu</given-names></name><name><surname>Long</surname><given-names>Qingde</given-names></name><name><surname>Kang</surname><given-names>Yingqian</given-names></name><name><surname>Kang</surname><given-names>Jichuan</given-names></name><name><surname>Wijayawardene</surname><given-names>Nalin N.</given-names></name><name><surname>Wang</surname><given-names>Feng</given-names></name><name><surname>Shen</surname><given-names>Xiangchun</given-names></name><name><surname>Li</surname><given-names>Qirui</given-names></name></person-group><article-title>New contributions to <tp:taxon-name><tp:taxon-name-part taxon-name-part-type="genus" reg="Diatrypaceae">Diatrypaceae</tp:taxon-name-part></tp:taxon-name> from karst areas in China</article-title><source>MycoKeys</source><day>20</day><month>8</month><year>2021</year><volume>83</volume><fpage>1</fpage><lpage>37</lpage><pub-id pub-id-type="doi">10.3897/mycokeys.83.68926</pub-id></mixed-citation></tp:treatment-meta><tp:nomenclature><tp:taxon-name>
              <object-id xmlns:xlink="http://www.w3.org/1999/xlink" content-type="arpha" xlink:type="simple">A6C70A8D-3BDC-5C50-A97C-DCEDA081E99D</object-id>
              <tp:taxon-name-part taxon-name-part-type="genus" reg="Paraeutypella">Paraeutypella</tp:taxon-name-part>
              <tp:taxon-name-part taxon-name-part-type="species" reg="citricola">citricola</tp:taxon-name-part>
              <object-id xmlns:xlink="http://www.w3.org/1999/xlink" content-type="mycobank" xlink:type="simple">228646</object-id>
            </tp:taxon-name><tp:taxon-authority>(Speg.). L.S. Dissan., Wijayaw., J.C. Kang &amp; K.D. Hyde, in Dissanayake, Wijayawardene, Dayarathne, Samarakoon &amp; Dai, Biodiversity Data Journal 9: e63864, 14 (2021)</tp:taxon-authority><xref ref-type="fig" rid="F10">Fig. 9</xref><tp:nomenclature-citation-list><tp:nomenclature-citation><tp:taxon-name>
                  <tp:taxon-name-part taxon-name-part-type="genus" reg="Eutypella"/>
                  <tp:taxon-name-part taxon-name-part-type="species" reg="citricola"/>
                </tp:taxon-name><comment>≡ <tp:taxon-name><tp:taxon-name-part taxon-name-part-type="genus" reg="Eutypella">Eutypella</tp:taxon-name-part><tp:taxon-name-part taxon-name-part-type="species" reg="citricola">citricola</tp:taxon-name-part></tp:taxon-name> Speg., Anal. Mus. nac. Hist. nat. B. Aires 6: 245 (1898) </comment></tp:nomenclature-citation></tp:nomenclature-citation-list></tp:nomenclature><tp:treatment-sec sec-type="description" id="SECID0ECTCK"><title>Description.</title><p>For description, see <xref ref-type="bibr" rid="B10">Dissanayake et al. (2021)</xref></p></tp:treatment-sec><tp:treatment-sec sec-type="material" id="SECID0ELTCK"><title>Specimens examined.</title><p>China, Guizhou Province, Guiyang City: Aha Lake National Wetland Park (<named-content xmlns:xlink="http://www.w3.org/1999/xlink" content-type="dwc:verbatimCoordinates" xlink:type="simple"><named-content content-type="geo-json" specific-use="{&#34;type&#34;:&#34;Point&#34;,&#34;coordinates&#34;:[108.351206,26.343689]}" id="NCID0EUTCK" xlink:type="simple">26°20'37.28"N, 108°21'4.34"E</named-content></named-content>), on branches of unidentified plant, 30 August 2020. Altitude: 802 m, S.H. Long, LGS147 (GMB0053, <named-content xmlns:xlink="http://www.w3.org/1999/xlink" content-type="dwc:institutional_code" xlink:type="simple">KUN-HKAS</named-content> 112704, living culture GMBC0053).</p></tp:treatment-sec><tp:treatment-sec sec-type="Additional sequences" id="SECID0E5TCK"><title>Additional sequences.</title><p>GMB0053 (<abbrev xmlns:xlink="http://www.w3.org/1999/xlink" xlink:title="large subunit ribosomal" id="ABBRID0EEUCK" xlink:type="simple">LSU</abbrev>: 797053, <abbrev xmlns:xlink="http://www.w3.org/1999/xlink" xlink:title="RNA polymerase II second largest subunit" id="ABBRID0EIUCK" xlink:type="simple">RPB2</abbrev>: MW814898).</p></tp:treatment-sec><tp:treatment-sec sec-type="notes" id="SECID0EMUCK"><title>Notes.</title><p>The <abbrev xmlns:xlink="http://www.w3.org/1999/xlink" xlink:title="internal transcribed spacer" id="ABBRID0ESUCK" xlink:type="simple">ITS</abbrev> sequence data were compared by using NCBI and the result showed that it is 100% similar to the ex-type strain (HVVIT07) of <italic><tp:taxon-name><tp:taxon-name-part taxon-name-part-type="genus" reg="Paraeutypella">P.</tp:taxon-name-part><tp:taxon-name-part taxon-name-part-type="species" reg="citricola">citricola</tp:taxon-name-part></tp:taxon-name></italic>. The morphological features of the new collection are consistent with those described by <xref ref-type="bibr" rid="B10">Dissanayake et al. (2021)</xref>. This collection is identified as a <italic><tp:taxon-name><tp:taxon-name-part taxon-name-part-type="genus" reg="Paraeutypella">P.</tp:taxon-name-part><tp:taxon-name-part taxon-name-part-type="species" reg="citricolca">citricolca</tp:taxon-name-part></tp:taxon-name></italic>, based on morphological and molecular data.</p><fig id="F10" position="float" orientation="portrait"><object-id xmlns:xlink="http://www.w3.org/1999/xlink" content-type="doi" xlink:type="simple">10.3897/mycokeys.83.68926.figure9</object-id><object-id xmlns:xlink="http://www.w3.org/1999/xlink" content-type="arpha" xlink:type="simple">6198A50F-2D3C-5080-BC3D-0DC34286BCF8</object-id><label>Figure 9.</label><caption><p><italic><tp:taxon-name><tp:taxon-name-part taxon-name-part-type="genus" reg="Paraeutypella">Paraeutypella</tp:taxon-name-part><tp:taxon-name-part taxon-name-part-type="species" reg="citricola">citricola</tp:taxon-name-part></tp:taxon-name></italic> (GMB0053) <bold>A</bold> stromata on host substrate <bold>B, C</bold> stromata on host <bold>D</bold> transverse section through ascostroma <bold>E</bold> vertical section through ascostroma <bold>F</bold> culture on <abbrev xmlns:xlink="http://www.w3.org/1999/xlink" xlink:title="potato dextrose agar" id="ABBRID0ENWCK" xlink:type="simple">PDA</abbrev><bold>G</bold> section through the ascostroma <bold>H</bold> ostiolar canal <bold>I</bold> peridium <bold>J–K</bold> ascospores <bold>L–O</bold> asci. Scale bars: 40 μm (<bold>G</bold>); 10 μm (<bold>H–O</bold>).</p></caption><graphic xmlns:xlink="http://www.w3.org/1999/xlink" xlink:href="mycokeys-83-001-g009.jpg" position="float" orientation="portrait" xlink:type="simple" id="oo_579690.jpg"><uri content-type="original_file" xlink:type="simple">https://binary.pensoft.net/fig/579690</uri></graphic></fig></tp:treatment-sec><ref-list><ref id="B10"><mixed-citation xmlns:xlink="http://www.w3.org/1999/xlink" xlink:type="simple"><person-group><name name-style="western"><surname>Dissanayake</surname><given-names>LS</given-names></name><name name-style="western"><surname>Wijayawardene</surname><given-names>NN</given-names></name><name name-style="western"><surname>Dayarathne</surname><given-names>MC</given-names></name><name name-style="western"><surname>Samarakoon</surname><given-names>MC</given-names></name><name name-style="western"><surname>Dai</surname><given-names>DQ</given-names></name><name name-style="western"><surname>Hyde</surname><given-names>KD</given-names></name><name name-style="western"><surname>Kang</surname><given-names>JC</given-names></name></person-group> (<year>2021</year>) <italic><tp:taxon-name><tp:taxon-name-part taxon-name-part-type="genus">Paraeutypella</tp:taxon-name-part><tp:taxon-name-part taxon-name-part-type="species">guizhouensis</tp:taxon-name-part></tp:taxon-name></italic> gen. et sp. nov. and <italic><tp:taxon-name><tp:taxon-name-part taxon-name-part-type="genus">Diatrypella</tp:taxon-name-part><tp:taxon-name-part taxon-name-part-type="species">longiasca</tp:taxon-name-part></tp:taxon-name></italic> sp. nov. (<tp:taxon-name><tp:taxon-name-part taxon-name-part-type="genus">Diatrypaceae</tp:taxon-name-part></tp:taxon-name>) from China. Biodiversity Data Journal 9: e63864. <ext-link xlink:type="simple" ext-link-type="doi" xlink:href="10.3897/BDJ.9.e63864">https://doi.org/10.3897/BDJ.9.e63864</ext-link></mixed-citation></ref></ref-list></tp:taxon-treatment>
